# Supplementary material for: Accuracy of Selection in Early Generations of Field Pea Breeding Increases by Exploiting the Information Contained in Correlated Traits
Source: Plants (Basel). 2023 Mar 2;12(5):1141. doi: 10.3390/plants12051141 (PMC10005560; doi:10.3390/plants12051141)
Supplement: Supplementary file 1 [file plants-12-01141-s001.zip]

Archive with 5 entries (5 files):
- Supplemental Figure S1 - Residual correlations of optimized multivariate model.pdf
- Supplemental Table S1 - Cycle 2 trial data, model and mating list.xlsx
- Supplemental Table S2 - Cycle 3 trial data.xlsx
- Supplemental Table S3 - Cycle 3 univariate models.xlsx
- Supplemental Table S4 - Cycle 3 multivariate models.xlsx
