# Supplementary material for: Accuracy of Selection in Early Generations of Field Pea Breeding Increases by Exploiting the Information Contained in Correlated Traits
Source: Plants (Basel). 2023 Mar 2;12(5):1141. doi: 10.3390/plants12051141 (PMC10005560; doi:10.3390/plants12051141)
Supplement: Supplementary file 1 [file plants-12-01141-s001.zip › Supplemental Table S1 - Cycle 2 trial data, model and mating list.xlsx]

## Sheet: Supp Table S1A. Cyc2 trial data
Supplemental Table S1A. List of Genotypes and trait data in cycle 2 of experimental field pea population, including parental records. The evaluated traits include asochyta blight score (ABS) (from Cowling et al. 2015) and days to flower (DTF).
Genotype	Female parent	Male parent	Block	Range	Row	ABS	DTF
13P028C>S0A1	10P094>S0A6-S1A3	10P059>S0A1-S1A3	1	1	1	8	86
Bundi			1	1	2	9	78
13P028B>S0A4	10P094>S0A6-S1A2	10P059>S0A1-S1A2	1	1	3	9	80
Helena			1	1	4	9	82
13P028B>S0A3	10P094>S0A6-S1A2	10P059>S0A1-S1A2	1	1	5	10	66
10P027>S0A9-S1A1-S2A4	10P027>S0A9-S1A1	10P027>S0A9-S1A1	1	1	6	11	78
Helena			1	1	7	9	105
13P028B>S0A2	10P094>S0A6-S1A2	10P059>S0A1-S1A2	1	1	8	9	89
G002>F2A2	Sioux	Goblin	1	1	9	9	85
10P027>S0A16-S1A1-S2A2	10P027>S0A16-S1A1	10P027>S0A16-S1A1	1	1	10
10P030>S0A9-S1A1-S2A2	10P030>S0A9-S1A1	10P030>S0A9-S1A1	1	1	11	7
10P062>S0A7-S1A2-S2A4	10P062>S0A7-S1A2	10P062>S0A7-S1A2	1	1	12	8	89
10P027>S0A13-S1A1-S2A1	10P027>S0A13-S1A1	10P027>S0A13-S1A1	1	1	13	3
13P028B>S0A1	10P094>S0A6-S1A2	10P059>S0A1-S1A2	1	1	14	10	77
13P028A>S0A5	10P059>S0A1-S1A3	10P094>S0A6-S1A1	1	1	15	10	89
King			1	1	16	9	86
13P028A>S0A4	10P059>S0A1-S1A3	10P094>S0A6-S1A1	1	1	17	9
10P094>S0A15-S1A1-S2A3	10P094>S0A15-S1A1	10P094>S0A15-S1A1	1	1	18	8	94
10P086>S0A2-S1A3-S2A1	10P086>S0A2-S1A3	10P086>S0A2-S1A3	1	1	19	11	115
10P085>S0A2-S1A2-S2A1	10P085>S0A2-S1A2	10P085>S0A2-S1A2	1	1	20
10P062>S0A5-S1A1-S2A2	10P062>S0A5-S1A1	10P062>S0A5-S1A1	1	1	21	8	155
10P085>S0A16-S1A3-S2A2	10P085>S0A16-S1A3	10P085>S0A16-S1A3	1	1	22	11	71
10P057>S0A4-S1A2-S2A3	10P057>S0A4-S1A2	10P057>S0A4-S1A2	1	1	23	9	70
G008>F2A9	Santana	1342	1	1	24	10	76
10P105>S0A1-S1A1-S2A2	10P105>S0A1-S1A1	10P105>S0A1-S1A1	1	1	25	8	88
10P057>S0A15-S1A1-S2A2	10P057>S0A15-S1A1	10P057>S0A15-S1A1	1	1	26	9	65
10P027>S0A17-S1A2-S2A3	10P027>S0A17-S1A2	10P027>S0A17-S1A2	1	1	27	10	87
13P028A>S0A3	10P059>S0A1-S1A3	10P094>S0A6-S1A1	1	1	28	10
Helena			1	1	29	12	81
13P028A>S0A2	10P059>S0A1-S1A3	10P094>S0A6-S1A1	1	1	30	10	86
NPZ3>F2A2-F3A2	NPZ3>F2A2	NPZ3>F2A2	1	1	31	15	88
King			1	1	32	8	85
13P028A>S0A1	10P059>S0A1-S1A3	10P094>S0A6-S1A1	1	1	33	10	86
10P086>S0A7-S1A1-S2A3	10P086>S0A7-S1A1	10P086>S0A7-S1A1	1	1	34	10	74
10P030>S0A2-S1A2-S2A3	10P030>S0A2-S1A2	10P030>S0A2-S1A2	1	1	35	10	86
10P085>S0A9-S1A3-S2A3	10P085>S0A9-S1A3	10P085>S0A9-S1A3	1	1	36
10P042>S0A3-S1A1-S2A2	10P042>S0A3-S1A1	10P042>S0A3-S1A1	1	1	37	11	86
Helena			1	1	38	15	71
10P027>S0A6-S1A2-S2A1	10P027>S0A6-S1A2	10P027>S0A6-S1A2	1	1	39
13P027B>S0A2	10P062>S0A13-S1A2	10P057>S0A19-S1A2	1	1	40	11
G003>F2A8	Lumina	Konto	1	1	41	7	87
10P094>S0A6-S1A3-S2A2	10P094>S0A6-S1A3	10P094>S0A6-S1A3	1	1	42	9	94
13P027B>S0A1	10P062>S0A13-S1A2	10P057>S0A19-S1A2	1	1	43	8	134
Bundi			1	1	44	10	72
13P027A>S0A7	10P057>S0A19-S1A2	10P062>S0A13-S1A1	1	1	45	10	81
13P027A>S0A6	10P057>S0A19-S1A2	10P062>S0A13-S1A1	1	1	46	10	81
King			1	1	47	11	85
13P027A>S0A5	10P057>S0A19-S1A2	10P062>S0A13-S1A1	1	1	48	16	74
10P030>S0A12-S1A3-S2A1	10P030>S0A12-S1A3	10P030>S0A12-S1A3	1	1	49	11	85
10P086>S0A6-S1A2-S2A4	10P086>S0A6-S1A2	10P086>S0A6-S1A2	1	1	50	10
10P086>S0A6-S1A1-S2A3	10P086>S0A6-S1A1	10P086>S0A6-S1A1	1	1	51	11
G002>F2A3	Sioux	Goblin	1	1	52	10	74
Helena			1	1	53	12	76
13P027A>S0A4	10P057>S0A19-S1A2	10P062>S0A13-S1A1	1	1	54	11	82
13P027A>S0A3	10P057>S0A19-S1A2	10P062>S0A13-S1A1	1	1	55	14	76
Bundi			1	1	56	13	71
13P027A>S0A2	10P057>S0A19-S1A2	10P062>S0A13-S1A1	1	1	57	9	71
G005>F2A6	Lidox	Athos	1	1	58	7	73
10P059>S0A1-S1A3-S2A2	10P059>S0A1-S1A3	10P059>S0A1-S1A3	1	1	59	10	74
10P085>S0A12-S1A2-S2A3	10P085>S0A12-S1A2	10P085>S0A12-S1A2	1	1	60	14	65
10P027>S0A6-S1A2-S2A3	10P027>S0A6-S1A2	10P027>S0A6-S1A2	1	1	61	10
10P085>S0A16-S1A3-S2A1	10P085>S0A16-S1A3	10P085>S0A16-S1A3	1	1	62	14	66
Helena			1	1	63	13	100
10P085>S0A18-S1A3-S2A2	10P085>S0A18-S1A3	10P085>S0A18-S1A3	1	1	64	16	65
10P042>S0A3-S1A3-S2A4	10P042>S0A3-S1A3	10P042>S0A3-S1A3	1	1	65	16	73
10P094>S0A7-S1A1-S2A4	10P094>S0A7-S1A1	10P094>S0A7-S1A1	1	1	66	8	85
13P027A>S0A1	10P057>S0A19-S1A2	10P062>S0A13-S1A1	1	1	67	12	71
10P027>S0A18-S1A1-S2A2	10P027>S0A18-S1A1	10P027>S0A18-S1A1	1	1	68	16	65
10P057>S0A14-S1A1-S2A1	10P057>S0A14-S1A1	10P057>S0A14-S1A1	1	1	69	11	73
10P094>S0A12-S1A2-S2A1	10P094>S0A12-S1A2	10P094>S0A12-S1A2	1	1	70	7	80
Sturt			1	2	1	11	73
13P028C>S0A2	10P094>S0A6-S1A3	10P059>S0A1-S1A3	1	2	2	9	85
Sturt			1	2	3	9	84
13P030>S0A1	10P027>S0A8-S1A1	NPZ6>F2A2	1	2	4	7	140
10P057>S0A4-S1A1-S2A4	10P057>S0A4-S1A1	10P057>S0A4-S1A1	1	2	5
10P094>S0A13-S1A1-S2A4	10P094>S0A13-S1A1	10P094>S0A13-S1A1	1	2	6	7	99
13P030>S0A2	10P027>S0A8-S1A1	NPZ6>F2A2	1	2	7	12
M17			1	2	8	9	122
13P032>S0A1	10P085>S0A5-S1A1	10P094>S0A8-S1A1	1	2	9	6
10P063>S0A1-S1A2-S2A3	10P063>S0A1-S1A2	10P063>S0A1-S1A2	1	2	10	6	80
13P034>S0A1	10P030>S0A6-S1A2	10P057>S0A20-S1A1	1	2	11	11
10P027>S0A16-S1A1-S2A1	10P027>S0A16-S1A1	10P027>S0A16-S1A1	1	2	12	7	87
10P094>S0A10-S1A1-S2A4	10P094>S0A10-S1A1	10P094>S0A10-S1A1	1	2	13	5	87
10P085>S0A12-S1A2-S2A4	10P085>S0A12-S1A2	10P085>S0A12-S1A2	1	2	14	11	70
63.1A			1	2	15	5	102
13P034>S0A2	10P030>S0A6-S1A2	10P057>S0A20-S1A1	1	2	16	8	85
Mukta			1	2	17	11	101
10P057>S0A15-S1A1-S2A4	10P057>S0A15-S1A1	10P057>S0A15-S1A1	1	2	18	10	65
G005>F2A1	Lidox	Athos	1	2	19	6	85
10P094>S0A6-S1A2-S2A2	10P094>S0A6-S1A2	10P094>S0A6-S1A2	1	2	20	6	85
10P085>S0A9-S1A1-S2A2	10P085>S0A9-S1A1	10P085>S0A9-S1A1	1	2	21	10	128
13P034>S0A3	10P030>S0A6-S1A2	10P057>S0A20-S1A1	1	2	22	10	81
10P062>S0A6-S1A1-S2A2	10P062>S0A6-S1A1	10P062>S0A6-S1A1	1	2	23	6	78
10P057>S0A6-S1A3-S2A1	10P057>S0A6-S1A3	10P057>S0A6-S1A3	1	2	24	10	73
10P042>S0A3-S1A2-S2A1	10P042>S0A3-S1A2	10P042>S0A3-S1A2	1	2	25
13P034>S0A4	10P030>S0A6-S1A2	10P057>S0A20-S1A1	1	2	26	7	81
10P085>S0A12-S1A2-S2A1	10P085>S0A12-S1A2	10P085>S0A12-S1A2	1	2	27	11	64
13P034>S0A5	10P030>S0A6-S1A2	10P057>S0A20-S1A1	1	2	28	14
13P035A>S0A1	10P062>S0A5-S1A1	10P030>S0A10-S1A1	1	2	29	8	85
63.1A			1	2	30	7	106
13P035A>S0A2	10P062>S0A5-S1A1	10P030>S0A10-S1A1	1	2	31	13	74
13P035A>S0A3	10P062>S0A5-S1A1	10P030>S0A10-S1A1	1	2	32	7	81
Sturt			1	2	33	10	78
10P027>S0A6-S1A1-S2A4	10P027>S0A6-S1A1	10P027>S0A6-S1A1	1	2	34	10
13P035A>S0A4	10P062>S0A5-S1A1	10P030>S0A10-S1A1	1	2	35	8
M17			1	2	36	9	112
13P035B>S0A1	10P062>S0A5-S1A2	10P030>S0A10-S1A2	1	2	37	12
13P035B>S0A2	10P062>S0A5-S1A2	10P030>S0A10-S1A2	1	2	38	8	87
13P035B>S0A3	10P062>S0A5-S1A2	10P030>S0A10-S1A2	1	2	39	7
Mukta			1	2	40	12	101
G008>F2A8	Santana	1342	1	2	41	8	82
13P035B>S0A4	10P062>S0A5-S1A2	10P030>S0A10-S1A2	1	2	42	11	78
M17			1	2	43	9
10P027>S0A18-S1A1-S2A4	10P027>S0A18-S1A1	10P027>S0A18-S1A1	1	2	44	12	65
13P035C>S0A1	10P062>S0A5-S1A3	10P030>S0A10-S1A2	1	2	45	9
Sturt			1	2	46	10	82
13P035C>S0A2	10P062>S0A5-S1A3	10P030>S0A10-S1A2	1	2	47	6
Mukta			1	2	48	14	89
10P049>S0A2-S1A2-S2A1	10P049>S0A2-S1A2	10P049>S0A2-S1A2	1	2	49	10	85
10P062>S0A1-S1A2-S2A4	10P062>S0A1-S1A2	10P062>S0A1-S1A2	1	2	50	13	73
10P027>S0A10-S1A2-S2A3	10P027>S0A10-S1A2	10P027>S0A10-S1A2	1	2	51	11	71
10P094>S0A12-S1A3-S2A4	10P094>S0A12-S1A3	10P094>S0A12-S1A3	1	2	52	7	87
13P035D>S0A1	10P062>S0A5-S1A3	10P030>S0A10-S1A3	1	2	53	10
63.1A			1	2	54	6	106
13P035D>S0A2	10P062>S0A5-S1A3	10P030>S0A10-S1A3	1	2	55	7	155
13P036A>S0A1	10P062>S0A8-S1A3	10P086>S0A3-S1A2	1	2	56	12	89
Sturt			1	2	57	11	81
10P086>S0A1-S1A2-S2A2	10P086>S0A1-S1A2	10P086>S0A1-S1A2	1	2	58	15	74
10P062>S0A6-S1A1-S2A1	10P062>S0A6-S1A1	10P062>S0A6-S1A1	1	2	59	11	71
10P042>S0A1-S1A1-S2A4	10P042>S0A1-S1A1	10P042>S0A1-S1A1	1	2	60	12	92
10P042>S0A3-S1A2-S2A3	10P042>S0A3-S1A2	10P042>S0A3-S1A2	1	2	61	12
10P027>S0A13-S1A1-S2A3	10P027>S0A13-S1A1	10P027>S0A13-S1A1	1	2	62	12	70
13P036A>S0A2	10P062>S0A8-S1A3	10P086>S0A3-S1A2	1	2	63	10	119
10P062>S0A17-S1A1-S2A2	10P062>S0A17-S1A1	10P062>S0A17-S1A1	1	2	64	10	78
10P057>S0A8-S1A3-S2A4	10P057>S0A8-S1A3	10P057>S0A8-S1A3	1	2	65	10	80
13P036A>S0A3	10P062>S0A8-S1A3	10P086>S0A3-S1A2	1	2	66	4
Mukta			1	2	67	9	86
M17			1	2	68	10	107
13P036A>S0A4	10P062>S0A8-S1A3	10P086>S0A3-S1A2	1	2	69	7	122
10P076>S0A3-S1A2-S2A2	10P076>S0A3-S1A2	10P076>S0A3-S1A2	1	2	70	13	101
G005>F2A9	Lidox	Athos	1	3	1	14	70
10P068>S0A1-S1A1-S2A3	10P068>S0A1-S1A1	10P068>S0A1-S1A1	1	3	2	9	88
10P086>S0A3-S1A3-S2A3	10P086>S0A3-S1A3	10P086>S0A3-S1A3	1	3	3	9	86
13P039>S0A2	10P076>S0A3-S1A2	10P030>S0A12-S1A3	1	3	4	10	87
AP3			1	3	5	12	91
10P041>S0A5-S1A1-S2A2	10P041>S0A5-S1A1	10P041>S0A5-S1A1	1	3	6	9	78
13P039>S0A1	10P076>S0A3-S1A2	10P030>S0A12-S1A3	1	3	7	11	76
10P086>S0A8-S1A1-S2A4	10P086>S0A8-S1A1	10P086>S0A8-S1A1	1	3	8	7	78
Magnet			1	3	9	10	80
10P010>S0A5-S1A3-S2A3	10P010>S0A5-S1A3	10P010>S0A5-S1A3	1	3	10	14	71
Kaspa			1	3	11	10	79
10P062>S0A3-S1A1-S2A1	10P062>S0A3-S1A1	10P062>S0A3-S1A1	1	3	12	9
13P038B>S0A1	10P027>S0A17-S1A2	10P094>S0A10-S1A2	1	3	13	7	74
AP3			1	3	14	12	88
13P038A>S0A3	10P027>S0A17-S1A1	10P094>S0A10-S1A1	1	3	15	4
Magnet			1	3	16	8	81
13P038A>S0A2	10P027>S0A17-S1A1	10P094>S0A10-S1A1	1	3	17	6
10P027>S0A13-S1A1-S2A2	10P027>S0A13-S1A1	10P027>S0A13-S1A1	1	3	18	8
NPZ6>F2A2-F3A4	NPZ6>F2A2	NPZ6>F2A2	1	3	19	9	85
NPZ2>F2A3-F3A4	NPZ2>F2A3	NPZ2>F2A3	1	3	20	9	92
10P062>S0A6-S1A2-S2A3	10P062>S0A6-S1A2	10P062>S0A6-S1A2	1	3	21	9	89
Kaspa			1	3	22	11	101
10P057>S0A9-S1A1-S2A3	10P057>S0A9-S1A1	10P057>S0A9-S1A1	1	3	23	5	83
10P085>S0A2-S1A1-S2A1	10P085>S0A2-S1A1	10P085>S0A2-S1A1	1	3	24	9
13P038A>S0A1	10P027>S0A17-S1A1	10P094>S0A10-S1A1	1	3	25	10	105
AP3			1	3	26	13	106
10P041>S0A11-S1A1-S2A3	10P041>S0A11-S1A1	10P041>S0A11-S1A1	1	3	27	9	89
Magnet			1	3	28	9	76
13P037B>S0A2	10P094>S0A9-S1A2	10P086>S0A4-S1A1	1	3	29	7	126
13P037B>S0A1	10P094>S0A9-S1A2	10P086>S0A4-S1A1	1	3	30	8	115
Kaspa			1	3	31	11	99
13P037A>S0A4	10P094>S0A9-S1A1	10P086>S0A4-S1A1	1	3	32	7	121
10P085>S0A4-S1A1-S2A4	10P085>S0A4-S1A1	10P085>S0A4-S1A1	1	3	33	10	112
10P040>S0A2-S1A1-S2A3	10P040>S0A2-S1A1	10P040>S0A2-S1A1	1	3	34	13	85
AP3			1	3	35	10	100
13P037A>S0A3	10P094>S0A9-S1A1	10P086>S0A4-S1A1	1	3	36	9	127
AP3			1	3	37	14
13P037A>S0A2	10P094>S0A9-S1A1	10P086>S0A4-S1A1	1	3	38	12	126
Magnet			1	3	39	10	82
13P037A>S0A1	10P094>S0A9-S1A1	10P086>S0A4-S1A1	1	3	40	8	124
10P027>S0A9-S1A1-S2A1	10P027>S0A9-S1A1	10P027>S0A9-S1A1	1	3	41	14	81
10P049>S0A2-S1A2-S2A4	10P049>S0A2-S1A2	10P049>S0A2-S1A2	1	3	42	10	79
13P036B>S0A4	10P086>S0A3-S1A3	10P062>S0A8-S1A3	1	3	43	7	134
13P036B>S0A3	10P086>S0A3-S1A3	10P062>S0A8-S1A3	1	3	44	6
Kaspa			1	3	45
10P027>S0A17-S1A2-S2A1	10P027>S0A17-S1A2	10P027>S0A17-S1A2	1	3	46
Kaspa			1	3	47	11	91
NPZ1>F2A3-F3A4	NPZ1>F2A3	NPZ1>F2A3	1	3	48	13	66
10P105>S0A1-S1A1-S2A4	10P105>S0A1-S1A1	10P105>S0A1-S1A1	1	3	49	8	80
G008>F2A3	Santana	1342	1	3	50	12	76
10P085>S0A16-S1A2-S2A1	10P085>S0A16-S1A2	10P085>S0A16-S1A2	1	3	51	15	63
13P036B>S0A2	10P086>S0A3-S1A3	10P062>S0A8-S1A3	1	3	52	8	143
AP3			1	3	53	12	100
13P036B>S0A1	10P086>S0A3-S1A3	10P062>S0A8-S1A3	1	3	54	6
Magnet			1	3	55	5	122
10P027>S0A6-S1A2-S2A4	10P027>S0A6-S1A2	10P027>S0A6-S1A2	1	3	56	11
10P027>S0A10-S1A2-S2A2	10P027>S0A10-S1A2	10P027>S0A10-S1A2	1	3	57
10P004>S0A2-S1A1-S2A3	10P004>S0A2-S1A1	10P004>S0A2-S1A1	1	3	58	10	70
10P094>S0A13-S1A3-S2A1	10P094>S0A13-S1A3	10P094>S0A13-S1A3	1	3	59	10	85
10P057>S0A5-S1A1-S2A1	10P057>S0A5-S1A1	10P057>S0A5-S1A1	1	3	60	9	83
10P030>S0A10-S1A2-S2A3	10P030>S0A10-S1A2	10P030>S0A10-S1A2	1	3	61	9	92
10P004>S0A2-S1A1-S2A1	10P004>S0A2-S1A1	10P004>S0A2-S1A1	1	3	62	14	79
10P094>S0A13-S1A1-S2A1	10P094>S0A13-S1A1	10P094>S0A13-S1A1	1	3	63	8	91
10P062>S0A6-S1A3-S2A4	10P062>S0A6-S1A3	10P062>S0A6-S1A3	1	3	64	9	81
10P030>S0A1-S1A1-S2A1	10P030>S0A1-S1A1	10P030>S0A1-S1A1	1	3	65	14	80
Kaspa			1	3	66	11	96
13P036A>S0A6	10P062>S0A8-S1A3	10P086>S0A3-S1A2	1	3	67	4
13P036A>S0A5	10P062>S0A8-S1A3	10P086>S0A3-S1A2	1	3	68	7
AP3			1	3	69	12
10P040>S0A2-S1A3-S2A4	10P040>S0A2-S1A3	10P040>S0A2-S1A3	1	3	70	14	87
10P076>S0A6-S1A1-S2A4	10P076>S0A6-S1A1	10P076>S0A6-S1A1	1	4	1	9	85
IFPI471			1	4	2	8	85
13P039>S0A3	10P076>S0A3-S1A2	10P030>S0A12-S1A3	1	4	3	10	80
WAPEA-2211			1	4	4	9	107
13P040>S0A1	10P041>S0A7-S1A1	10P076>S0A6-S1A1	1	4	5	8	82
10P030>S0A10-S1A1-S2A2	10P030>S0A10-S1A1	10P030>S0A10-S1A1	1	4	6	10
Dunwa			1	4	7	8	73
10P027>S0A18-S1A2-S2A4	10P027>S0A18-S1A2	10P027>S0A18-S1A2	1	4	8	12	65
13P040>S0A2	10P041>S0A7-S1A1	10P076>S0A6-S1A1	1	4	9	8	82
M27			1	4	10	10	122
13P040>S0A3	10P041>S0A7-S1A1	10P076>S0A6-S1A1	1	4	11	8	82
10P085>S0A16-S1A2-S2A3	10P085>S0A16-S1A2	10P085>S0A16-S1A2	1	4	12	12	65
10P094>S0A6-S1A2-S2A3	10P094>S0A6-S1A2	10P094>S0A6-S1A2	1	4	13	8	102
10P094>S0A12-S1A1-S2A3	10P094>S0A12-S1A1	10P094>S0A12-S1A1	1	4	14	8	88
IFPI471			1	4	15	7	85
13P040>S0A4	10P041>S0A7-S1A1	10P076>S0A6-S1A1	1	4	16	8	80
13P041A>S0A1	10P094>S0A13-S1A1	10P041>S0A9-S1A1	1	4	17	8	87
10P094>S0A5-S1A1-S2A2	10P094>S0A5-S1A1	10P094>S0A5-S1A1	1	4	18	7	88
10P085>S0A6-S1A1-S2A2	10P085>S0A6-S1A1	10P085>S0A6-S1A1	1	4	19	8	88
NPZ6>F2A2-F3A2	NPZ6>F2A2	NPZ6>F2A2	1	4	20	9	83
10P027>S0A18-S1A2-S2A1	10P027>S0A18-S1A2	10P027>S0A18-S1A2	1	4	21	12	65
10P014>S0A5-S1A1-S2A1	10P014>S0A5-S1A1	10P014>S0A5-S1A1	1	4	22	15	66
10P094>S0A1-S1A3-S2A3	10P094>S0A1-S1A3	10P094>S0A1-S1A3	1	4	23	8	82
13P041A>S0A2	10P094>S0A13-S1A1	10P041>S0A9-S1A1	1	4	24	9	80
Dunwa			1	4	25	7	85
13P041A>S0A3	10P094>S0A13-S1A1	10P041>S0A9-S1A1	1	4	26	10	87
13P041A>S0A4	10P094>S0A13-S1A1	10P041>S0A9-S1A1	1	4	27	9	80
10P027>S0A7-S1A2-S2A1	10P027>S0A7-S1A2	10P027>S0A7-S1A2	1	4	28	14	69
WAPEA-2211			1	4	29	7	107
10P076>S0A6-S1A1-S2A2	10P076>S0A6-S1A1	10P076>S0A6-S1A1	1	4	30	5	88
10P094>S0A9-S1A1-S2A3	10P094>S0A9-S1A1	10P094>S0A9-S1A1	1	4	31	9	97
10P086>S0A7-S1A1-S2A1	10P086>S0A7-S1A1	10P086>S0A7-S1A1	1	4	32	14	84
10P057>S0A20-S1A1-S2A4	10P057>S0A20-S1A1	10P057>S0A20-S1A1	1	4	33	8	82
10P062>S0A5-S1A3-S2A3	10P062>S0A5-S1A3	10P062>S0A5-S1A3	1	4	34	7	119
10P057>S0A13-S1A1-S2A4	10P057>S0A13-S1A1	10P057>S0A13-S1A1	1	4	35	10	73
10P027>S0A7-S1A2-S2A3	10P027>S0A7-S1A2	10P027>S0A7-S1A2	1	4	36	14	65
13P041A>S0A5	10P094>S0A13-S1A1	10P041>S0A9-S1A1	1	4	37	9	85
M27			1	4	38	9	129
10P062>S0A8-S1A3-S2A1	10P062>S0A8-S1A3	10P062>S0A8-S1A3	1	4	39	7	139
13P041A>S0A6	10P094>S0A13-S1A1	10P041>S0A9-S1A1	1	4	40	10	85
10P085>S0A16-S1A1-S2A2	10P085>S0A16-S1A1	10P085>S0A16-S1A1	1	4	41	11
10P085>S0A10-S1A3-S2A1	10P085>S0A10-S1A3	10P085>S0A10-S1A3	1	4	42	9	102
10P057>S0A13-S1A1-S2A3	10P057>S0A13-S1A1	10P057>S0A13-S1A1	1	4	43	13	71
10P094>S0A10-S1A1-S2A2	10P094>S0A10-S1A1	10P094>S0A10-S1A1	1	4	44	8	80
10P057>S0A14-S1A2-S2A3	10P057>S0A14-S1A2	10P057>S0A14-S1A2	1	4	45	10	71
10P042>S0A2-S1A2-S2A4	10P042>S0A2-S1A2	10P042>S0A2-S1A2	1	4	46	20	83
13P041B>S0A1	10P094>S0A13-S1A3	10P041>S0A9-S1A1	1	4	47	9	83
G002>F2A1	Sioux	Goblin	1	4	48	13	78
10P094>S0A3-S1A1-S2A4	10P094>S0A3-S1A1	10P094>S0A3-S1A1	1	4	49	11	84
G002>F2A4	Sioux	Goblin	1	4	50	12	73
13P041B>S0A2	10P094>S0A13-S1A3	10P041>S0A9-S1A1	1	4	51	10	82
IFPI471			1	4	52	10
10P085>S0A18-S1A3-S2A3	10P085>S0A18-S1A3	10P085>S0A18-S1A3	1	4	53	17	65
10P086>S0A7-S1A1-S2A2	10P086>S0A7-S1A1	10P086>S0A7-S1A1	1	4	54	10	83
13P041B>S0A3	10P094>S0A13-S1A3	10P041>S0A9-S1A1	1	4	55	10	80
13P041C>S0A1	10P094>S0A13-S1A3	10P041>S0A9-S1A3	1	4	56	13	89
Dunwa			1	4	57	8	85
10P049>S0A2-S1A3-S2A1	10P049>S0A2-S1A3	10P049>S0A2-S1A3	1	4	58	8	100
10P042>S0A1-S1A1-S2A2	10P042>S0A1-S1A1	10P042>S0A1-S1A1	1	4	59	11	91
10P057>S0A6-S1A3-S2A4	10P057>S0A6-S1A3	10P057>S0A6-S1A3	1	4	60
10P002>S0A1-S1A1-S2A1	10P002>S0A1-S1A1	10P002>S0A1-S1A1	1	4	61	10	89
10P094>S0A10-S1A2-S2A1	10P094>S0A10-S1A2	10P094>S0A10-S1A2	1	4	62	8	85
10P062>S0A1-S1A3-S2A2	10P062>S0A1-S1A3	10P062>S0A1-S1A3	1	4	63	8	76
10P094>S0A13-S1A3-S2A4	10P094>S0A13-S1A3	10P094>S0A13-S1A3	1	4	64	12	77
10P086>S0A4-S1A1-S2A4	10P086>S0A4-S1A1	10P086>S0A4-S1A1	1	4	65	10	102
10P057>S0A9-S1A3-S2A3	10P057>S0A9-S1A3	10P057>S0A9-S1A3	1	4	66	14	69
13P041C>S0A2	10P094>S0A13-S1A3	10P041>S0A9-S1A3	1	4	67
WAPEA-2211			1	4	68	12	89
13P048>S0A2	10P041>S0A11-S1A1	10P030>S0A9-S1A1	1	4	69	8	84
13P048>S0A3	10P041>S0A11-S1A1	10P030>S0A9-S1A1	1	4	70	10	80
10P105>S0A1-S1A2-S2A2	10P105>S0A1-S1A2	10P105>S0A1-S1A2	1	5	1	10	71
13P053A>S0A3	10P027>S0A6-S1A1	10P075>S0A2-S1A1	1	5	2	8
Maki			1	5	3	11	102
13P053A>S0A2	10P027>S0A6-S1A1	10P075>S0A2-S1A1	1	5	4	8
10P030>S0A13-S1A1-S2A3	10P030>S0A13-S1A1	10P030>S0A13-S1A1	1	5	5	10	101
10P094>S0A9-S1A2-S2A2	10P094>S0A9-S1A2	10P094>S0A9-S1A2	1	5	6	7	76
13P053A>S0A1	10P027>S0A6-S1A1	10P075>S0A2-S1A1	1	5	7	8	138
10P030>S0A10-S1A3-S2A2	10P030>S0A10-S1A3	10P030>S0A10-S1A3	1	5	8	9	74
10P041>S0A8-S1A2-S2A4	10P041>S0A8-S1A2	10P041>S0A8-S1A2	1	5	9	13	80
13P052B>S0A5	10P068>S0A1-S1A1	10P049>S0A2-S1A3	1	5	10
10P030>S0A13-S1A2-S2A4	10P030>S0A13-S1A2	10P030>S0A13-S1A2	1	5	11	10	107
10P057>S0A20-S1A1-S2A1	10P057>S0A20-S1A1	10P057>S0A20-S1A1	1	5	12	11
10P085>S0A2-S1A2-S2A3	10P085>S0A2-S1A2	10P085>S0A2-S1A2	1	5	13
10P030>S0A6-S1A2-S2A4	10P030>S0A6-S1A2	10P030>S0A6-S1A2	1	5	14	9	99
10P057>S0A10-S1A2-S2A4	10P057>S0A10-S1A2	10P057>S0A10-S1A2	1	5	15	11	73
63.1A			1	5	16	5
10P010>S0A5-S1A3-S2A2	10P010>S0A5-S1A3	10P010>S0A5-S1A3	1	5	17	14	73
10P041>S0A5-S1A1-S2A1	10P041>S0A5-S1A1	10P041>S0A5-S1A1	1	5	18	12	77
G010>F2A1	Rocket	Livia	1	5	19	10	72
Bundi			1	5	20	8
13P052B>S0A4	10P068>S0A1-S1A1	10P049>S0A2-S1A3	1	5	21	9	112
13P052B>S0A3	10P068>S0A1-S1A1	10P049>S0A2-S1A3	1	5	22	7	118
Bundi			1	5	23	7	106
13P052B>S0A2	10P068>S0A1-S1A1	10P049>S0A2-S1A3	1	5	24
13P052B>S0A1	10P068>S0A1-S1A1	10P049>S0A2-S1A3	1	5	25	7
13P052A>S0A2	10P049>S0A2-S1A2	10P068>S0A1-S1A1	1	5	26	9	124
Bundi			1	5	27	11	71
10P042>S0A2-S1A2-S2A2	10P042>S0A2-S1A2	10P042>S0A2-S1A2	1	5	28
13P052A>S0A1	10P049>S0A2-S1A2	10P068>S0A1-S1A1	1	5	29	10	114
10P041>S0A9-S1A3-S2A2	10P041>S0A9-S1A3	10P041>S0A9-S1A3	1	5	30	11	104
NPZ4>F2A3-F3A4	NPZ4>F2A3	NPZ4>F2A3	1	5	31	10	71
10P057>S0A9-S1A1-S2A2	10P057>S0A9-S1A1	10P057>S0A9-S1A1	1	5	32	11	72
10P042>S0A3-S1A3-S2A1	10P042>S0A3-S1A3	10P042>S0A3-S1A3	1	5	33	16	77
10P057>S0A16-S1A3-S2A2	10P057>S0A16-S1A3	10P057>S0A16-S1A3	1	5	34	11	73
13P051>S0A4	10P062>S0A10-S1A1	10P085>S0A4-S1A1	1	5	35	8	123
Maki			1	5	36	10	87
13P051>S0A3	10P062>S0A10-S1A1	10P085>S0A4-S1A1	1	5	37	9	142
13P051>S0A2	10P062>S0A10-S1A1	10P085>S0A4-S1A1	1	5	38	10
10P027>S0A6-S1A1-S2A3	10P027>S0A6-S1A1	10P027>S0A6-S1A1	1	5	39	11	92
63.1A			1	5	40	11	92
13P051>S0A1	10P062>S0A10-S1A1	10P085>S0A4-S1A1	1	5	41	13	154
63.1A			1	5	42	8	113
13P050B>S0A4	10P085>S0A2-S1A2	10P062>S0A3-S1A1	1	5	43	14
Maki			1	5	44	14	92
13P050B>S0A3	10P085>S0A2-S1A2	10P062>S0A3-S1A1	1	5	45	12
10P094>S0A6-S1A1-S2A3	10P094>S0A6-S1A1	10P094>S0A6-S1A1	1	5	46	9	89
10P041>S0A8-S1A2-S2A1	10P041>S0A8-S1A2	10P041>S0A8-S1A2	1	5	47
Bundi			1	5	48	10	72
13P050B>S0A2	10P085>S0A2-S1A2	10P062>S0A3-S1A1	1	5	49	8
NPZ1>F2A1-F3A2	NPZ1>F2A1	NPZ1>F2A1	1	5	50	14	72
63.1A			1	5	51	9	107
13P050B>S0A1	10P085>S0A2-S1A2	10P062>S0A3-S1A1	1	5	52	14	92
10P094>S0A7-S1A2-S2A1	10P094>S0A7-S1A2	10P094>S0A7-S1A2	1	5	53	8	84
Maki			1	5	54	13	87
13P050A>S0A3	10P085>S0A2-S1A1	10P062>S0A3-S1A1	1	5	55	7
Bundi			1	5	56	11	84
13P050A>S0A2	10P085>S0A2-S1A1	10P062>S0A3-S1A1	1	5	57	8	112
13P050A>S0A1	10P085>S0A2-S1A1	10P062>S0A3-S1A1	1	5	58	9
Bundi			1	5	59	7	105
10P057>S0A10-S1A1-S2A3	10P057>S0A10-S1A1	10P057>S0A10-S1A1	1	5	60	12	70
13P049>S0A3	10P062>S0A17-S1A1	10P094>S0A3-S1A1	1	5	61	7	80
10P085>S0A2-S1A1-S2A3	10P085>S0A2-S1A1	10P085>S0A2-S1A1	1	5	62	12
10P057>S0A14-S1A2-S2A2	10P057>S0A14-S1A2	10P057>S0A14-S1A2	1	5	63	3	74
10P002>S0A1-S1A1-S2A3	10P002>S0A1-S1A1	10P002>S0A1-S1A1	1	5	64	14	71
10P030>S0A12-S1A3-S2A3	10P030>S0A12-S1A3	10P030>S0A12-S1A3	1	5	65	11	92
10P094>S0A1-S1A3-S2A1	10P094>S0A1-S1A3	10P094>S0A1-S1A3	1	5	66	9	87
63.1A			1	5	67	7	135
13P049>S0A2	10P062>S0A17-S1A1	10P094>S0A3-S1A1	1	5	68	8	73
13P049>S0A1	10P062>S0A17-S1A1	10P094>S0A3-S1A1	1	5	69	9
63.1A			1	5	70	7	95
10P030>S0A4-S1A1-S2A1	10P030>S0A4-S1A1	10P030>S0A4-S1A1	1	6	1	9	82
13P053B>S0A1	10P027>S0A6-S1A2	10P075>S0A2-S1A1	1	6	2	9	88
10P041>S0A9-S1A1-S2A1	10P041>S0A9-S1A1	10P041>S0A9-S1A1	1	6	3	11	81
10P030>S0A13-S1A1-S2A4	10P030>S0A13-S1A1	10P030>S0A13-S1A1	1	6	4	11	82
10P057>S0A15-S1A2-S2A4	10P057>S0A15-S1A2	10P057>S0A15-S1A2	1	6	5	9
10P085>S0A8-S1A1-S2A4	10P085>S0A8-S1A1	10P085>S0A8-S1A1	1	6	6	9	109
Kaspa			1	6	7	10	111
13P053B>S0A2	10P027>S0A6-S1A2	10P075>S0A2-S1A1	1	6	8	6	150
Kaspa			1	6	9	9	105
13P053B>S0A3	10P027>S0A6-S1A2	10P075>S0A2-S1A1	1	6	10	6	143
10P062>S0A7-S1A1-S2A1	10P062>S0A7-S1A1	10P062>S0A7-S1A1	1	6	11	8	116
10P085>S0A16-S1A1-S2A1	10P085>S0A16-S1A1	10P085>S0A16-S1A1	1	6	12	5	130
10P057>S0A15-S1A2-S2A1	10P057>S0A15-S1A2	10P057>S0A15-S1A2	1	6	13	4	135
10P057>S0A5-S1A1-S2A2	10P057>S0A5-S1A1	10P057>S0A5-S1A1	1	6	14	7	79
AP3			1	6	15	11
13P053B>S0A4	10P027>S0A6-S1A2	10P075>S0A2-S1A1	1	6	16	2	143
NPZ1>F2A2-F3A4	NPZ1>F2A2	NPZ1>F2A2	1	6	17	9	72
10P085>S0A15-S1A1-S2A4	10P085>S0A15-S1A1	10P085>S0A15-S1A1	1	6	18	11
10P057>S0A6-S1A3-S2A2	10P057>S0A6-S1A3	10P057>S0A6-S1A3	1	6	19	8	66
13P054>S0A1	10P049>S0A4-S1A2	10P027>S0A17-S1A1	1	6	20	5	82
Magnet			1	6	21	8	83
10P086>S0A1-S1A2-S2A4	10P086>S0A1-S1A2	10P086>S0A1-S1A2	1	6	22	9	85
10P085>S0A10-S1A3-S2A4	10P085>S0A10-S1A3	10P085>S0A10-S1A3	1	6	23	6
10P030>S0A9-S1A1-S2A1	10P030>S0A9-S1A1	10P030>S0A9-S1A1	1	6	24	9	81
13P054>S0A2	10P049>S0A4-S1A2	10P027>S0A17-S1A1	1	6	25	6
Kaspa			1	6	26	10
10P027>S0A18-S1A1-S2A1	10P027>S0A18-S1A1	10P027>S0A18-S1A1	1	6	27	15	65
13P055>S0A1	10P062>S0A12-S1A1	10P085>S0A8-S1A1	1	6	28	8
AP3			1	6	29	11	110
10P075>S0A2-S1A1-S2A2	10P075>S0A2-S1A1	10P075>S0A2-S1A1	1	6	30	9
10P027>S0A7-S1A1-S2A4	10P027>S0A7-S1A1	10P027>S0A7-S1A1	1	6	31	12	66
10P094>S0A9-S1A2-S2A1	10P094>S0A9-S1A2	10P094>S0A9-S1A2	1	6	32	8	73
10P094>S0A12-S1A1-S2A1	10P094>S0A12-S1A1	10P094>S0A12-S1A1	1	6	33	10	83
G005>F2A7	Lidox	Athos	1	6	34	13	68
AP3			1	6	35	11	114
13P055>S0A2	10P062>S0A12-S1A1	10P085>S0A8-S1A1	1	6	36	12	119
Magnet			1	6	37	13	79
13P055>S0A3	10P062>S0A12-S1A1	10P085>S0A8-S1A1	1	6	38	10	118
10P094>S0A1-S1A1-S2A1	10P094>S0A1-S1A1	10P094>S0A1-S1A1	1	6	39	10	73
13P056>S0A1	10P030>S0A11-S1A1	10P062>S0A6-S1A2	1	6	40	6	143
Kaspa			1	6	41	12	136
13P056>S0A2	10P030>S0A11-S1A1	10P062>S0A6-S1A2	1	6	42	9	141
10P085>S0A16-S1A1-S2A4	10P085>S0A16-S1A1	10P085>S0A16-S1A1	1	6	43	16
13P056>S0A3	10P030>S0A11-S1A1	10P062>S0A6-S1A2	1	6	44	12	82
Magnet			1	6	45	9	80
10P057>S0A4-S1A1-S2A2	10P057>S0A4-S1A1	10P057>S0A4-S1A1	1	6	46	10	66
10P094>S0A7-S1A2-S2A3	10P094>S0A7-S1A2	10P094>S0A7-S1A2	1	6	47	10	87
13P020B>S0A2	10P086>S0A6-S1A1	10P040>S0A2-S1A2	1	6	48	8	117
AP3			1	6	49	15
13P020B>S0A3	10P086>S0A6-S1A1	10P040>S0A2-S1A2	1	6	50	14	141
13P020C>S0A1	10P086>S0A6-S1A2	10P040>S0A2-S1A2	1	6	51	14
10P094>S0A1-S1A1-S2A4	10P094>S0A1-S1A1	10P094>S0A1-S1A1	1	6	52	9	77
10P049>S0A4-S1A2-S2A3	10P049>S0A4-S1A2	10P049>S0A4-S1A2	1	6	53	14
13P020C>S0A2	10P086>S0A6-S1A2	10P040>S0A2-S1A2	1	6	54	8	123
Kaspa			1	6	55	12	119
13P020C>S0A3	10P086>S0A6-S1A2	10P040>S0A2-S1A2	1	6	56	8
13P020C>S0A4	10P086>S0A6-S1A2	10P040>S0A2-S1A2	1	6	57	11	141
AP3			1	6	58	12	95
AP3			1	6	59	12	116
10P076>S0A6-S1A1-S2A3	10P076>S0A6-S1A1	10P076>S0A6-S1A1	1	6	60
Magnet			1	6	61	10	84
10P042>S0A1-S1A1-S2A1	10P042>S0A1-S1A1	10P042>S0A1-S1A1	1	6	62	13	79
10P062>S0A13-S1A2-S2A1	10P062>S0A13-S1A2	10P062>S0A13-S1A2	1	6	63	8
10P094>S0A13-S1A1-S2A3	10P094>S0A13-S1A1	10P094>S0A13-S1A1	1	6	64	10	77
10P085>S0A9-S1A1-S2A1	10P085>S0A9-S1A1	10P085>S0A9-S1A1	1	6	65
NPZ3>F2A2-F3A3	NPZ3>F2A2	NPZ3>F2A2	1	6	66	15	91
13P020D>S0A1	10P040>S0A2-S1A2	10P086>S0A6-S1A2	1	6	67	8	83
13P020D>S0A2	10P040>S0A2-S1A2	10P086>S0A6-S1A2	1	6	68
Magnet			1	6	69	9	87
NPZ1>F2A1-F3A1	NPZ1>F2A1	NPZ1>F2A1	1	6	70	15	70
10P027>S0A8-S1A1-S2A3	10P027>S0A8-S1A1	10P027>S0A8-S1A1	1	7	1	6	75
Mukta			1	7	2	9	101
G005>F2A5	Lidox	Athos	1	7	3	10	73
10P030>S0A11-S1A1-S2A1	10P030>S0A11-S1A1	10P030>S0A11-S1A1	1	7	4	8	86
Sturt			1	7	5	10	78
13P026>S0A6	10P063>S0A1-S1A2	10P085>S0A10-S1A2	1	7	6
13P025B>S0A2	10P085>S0A18-S1A3	10P057>S0A18-S1A3	1	7	7	10	75
63.1A			1	7	8	7	98
13P023A>S0A2	10P041>S0A8-S1A1	10P057>S0A14-S1A1	1	7	9
Mukta			1	7	10	8	115
Mukta			1	7	11	9	104
13P025B>S0A3	10P085>S0A18-S1A3	10P057>S0A18-S1A3	1	7	12
M17			1	7	13	6	129
13P023A>S0A3	10P041>S0A8-S1A1	10P057>S0A14-S1A1	1	7	14	12	65
13P021E>S0A5	10P040>S0A5-S1A3	10P062>S0A1-S1A3	1	7	15	8	76
NPZ6>F2A2-F3A3	NPZ6>F2A2	NPZ6>F2A2	1	7	16	13	86
Sturt			1	7	17	9	83
13P023A>S0A4	10P041>S0A8-S1A1	10P057>S0A14-S1A1	1	7	18	8	69
13P021E>S0A6	10P040>S0A5-S1A3	10P062>S0A1-S1A3	1	7	19	8	82
Mukta			1	7	20	10	108
G003>F2A5	Lumina	Konto	1	7	21	5	109
10P042>S0A3-S1A1-S2A3	10P042>S0A3-S1A1	10P042>S0A3-S1A1	1	7	22	10
13P021D>S0A2	10P040>S0A5-S1A2	10P062>S0A1-S1A3	1	7	23	5	156
Sturt			1	7	24	10	78
13P021C>S0A4	10P040>S0A5-S1A2	10P062>S0A1-S1A2	1	7	25	12
13P021C>S0A3	10P040>S0A5-S1A2	10P062>S0A1-S1A2	1	7	26
Mukta			1	7	27	10	110
63.1A			1	7	28	10
13P021C>S0A2	10P040>S0A5-S1A2	10P062>S0A1-S1A2	1	7	29	12	102
10P085>S0A9-S1A3-S2A4	10P085>S0A9-S1A3	10P085>S0A9-S1A3	1	7	30	13	84
10P042>S0A3-S1A3-S2A3	10P042>S0A3-S1A3	10P042>S0A3-S1A3	1	7	31
10P057>S0A6-S1A1-S2A2	10P057>S0A6-S1A1	10P057>S0A6-S1A1	1	7	32	10	100
10P085>S0A16-S1A3-S2A3	10P085>S0A16-S1A3	10P085>S0A16-S1A3	1	7	33	14	70
G003>F2A10	Lumina	Konto	1	7	34	7	80
10P062>S0A1-S1A2-S2A2	10P062>S0A1-S1A2	10P062>S0A1-S1A2	1	7	35	13	76
10P062>S0A7-S1A2-S2A3	10P062>S0A7-S1A2	10P062>S0A7-S1A2	1	7	36	11	141
13P021C>S0A1	10P040>S0A5-S1A2	10P062>S0A1-S1A2	1	7	37	16	89
Sturt			1	7	38	12	84
10P062>S0A7-S1A1-S2A2	10P062>S0A7-S1A1	10P062>S0A7-S1A1	1	7	39	11	91
M17			1	7	40	9	115
13P021A>S0A3	10P062>S0A1-S1A1	10P040>S0A5-S1A1	1	7	41	10	68
13P021A>S0A2	10P062>S0A1-S1A1	10P040>S0A5-S1A1	1	7	42	9	81
Sturt			1	7	43	18	83
13P021A>S0A1	10P062>S0A1-S1A1	10P040>S0A5-S1A1	1	7	44	15	76
13P020E>S0A8	10P040>S0A2-S1A3	10P086>S0A6-S1A2	1	7	45	16	120
Mukta			1	7	46	10	103
10P086>S0A6-S1A1-S2A4	10P086>S0A6-S1A1	10P086>S0A6-S1A1	1	7	47	14
NPZ1>F2A1-F3A4	NPZ1>F2A1	NPZ1>F2A1	1	7	48	13	74
13P020E>S0A7	10P040>S0A2-S1A3	10P086>S0A6-S1A2	1	7	49	13	119
Sturt			1	7	50	11	82
G003>F2A9	Lumina	Konto	1	7	51	12	85
10P085>S0A18-S1A3-S2A4	10P085>S0A18-S1A3	10P085>S0A18-S1A3	1	7	52	18	65
13P020E>S0A6	10P040>S0A2-S1A3	10P086>S0A6-S1A2	1	7	53	9	144
10P068>S0A1-S1A1-S2A2	10P068>S0A1-S1A1	10P068>S0A1-S1A1	1	7	54	8	155
10P076>S0A6-S1A1-S2A1	10P076>S0A6-S1A1	10P076>S0A6-S1A1	1	7	55	11	86
10P062>S0A7-S1A1-S2A3	10P062>S0A7-S1A1	10P062>S0A7-S1A1	1	7	56	12	101
10P076>S0A3-S1A2-S2A4	10P076>S0A3-S1A2	10P076>S0A3-S1A2	1	7	57
10P057>S0A20-S1A1-S2A3	10P057>S0A20-S1A1	10P057>S0A20-S1A1	1	7	58	14	70
13P020E>S0A2	10P040>S0A2-S1A3	10P086>S0A6-S1A2	1	7	59	8	155
M17			1	7	60	8	107
13P020E>S0A1	10P040>S0A2-S1A3	10P086>S0A6-S1A2	1	7	61	11	75
10P086>S0A2-S1A3-S2A4	10P086>S0A2-S1A3	10P086>S0A2-S1A3	1	7	62	16	93
10P002>S0A1-S1A2-S2A3	10P002>S0A1-S1A2	10P002>S0A1-S1A2	1	7	63	20	72
10P057>S0A15-S1A2-S2A2	10P057>S0A15-S1A2	10P057>S0A15-S1A2	1	7	64	9	80
Mukta			1	7	65	13	96
13P020D>S0A4	10P040>S0A2-S1A2	10P086>S0A6-S1A2	1	7	66	14	74
Sturt			1	7	67	11	82
Mukta			1	7	68	10	92
NPZ2>F2A1-F3A3	NPZ2>F2A1	NPZ2>F2A1	1	7	69	15	78
13P020D>S0A3	10P040>S0A2-S1A2	10P086>S0A6-S1A2	1	7	70	13	86
WAPEA-2211			1	8	1	13	104
10P094>S0A12-S1A2-S2A2	10P094>S0A12-S1A2	10P094>S0A12-S1A2	1	8	2	6	83
10P085>S0A9-S1A2-S2A4	10P085>S0A9-S1A2	10P085>S0A9-S1A2	1	8	3	8
NPZ4>F2A3-F3A2	NPZ4>F2A3	NPZ4>F2A3	1	8	4	11	81
13P021E>S0A3	10P040>S0A5-S1A3	10P062>S0A1-S1A3	1	8	5	9	154
Dunwa			1	8	6	8	87
10P094>S0A15-S1A1-S2A1	10P094>S0A15-S1A1	10P094>S0A15-S1A1	1	8	7	8	85
13P024A>S0A2	10P086>S0A2-S1A3	10P057>S0A15-S1A2	1	8	8	8	110
IFPI471			1	8	9	3	87
13P021E>S0A4	10P040>S0A5-S1A3	10P062>S0A1-S1A3	1	8	10	4	154
13P026>S0A7	10P063>S0A1-S1A2	10P085>S0A10-S1A2	1	8	11	7	124
WAPEA-2211			1	8	12	3	108
13P024A>S0A3	10P086>S0A2-S1A3	10P057>S0A15-S1A2	1	8	13
Dunwa			1	8	14	9	81
10P094>S0A7-S1A1-S2A2	10P094>S0A7-S1A1	10P094>S0A7-S1A1	1	8	15	5	82
10P030>S0A4-S1A1-S2A2	10P030>S0A4-S1A1	10P030>S0A4-S1A1	1	8	16	10	84
13P025B>S0A4	10P085>S0A18-S1A3	10P057>S0A18-S1A3	1	8	17	8	70
WAPEA-2211			1	8	18	9	106
IFPI471			1	8	19	7	87
13P042B>S0A5	10P027>S0A10-S1A2	10P094>S0A12-S1A1	1	8	20	6	118
13P042C>S0A7	10P027>S0A10-S1A2	10P094>S0A12-S1A2	1	8	21	8	115
Dunwa			1	8	22	6	83
10P027>S0A10-S1A2-S2A1	10P027>S0A10-S1A2	10P027>S0A10-S1A2	1	8	23	9	74
10P085>S0A10-S1A2-S2A3	10P085>S0A10-S1A2	10P085>S0A10-S1A2	1	8	24	10
13P048>S0A1	10P041>S0A11-S1A1	10P030>S0A9-S1A1	1	8	25	9	80
IFPI471			1	8	26	8	86
13P046>S0A11	10P076>S0A2-S1A1	10P030>S0A4-S1A1	1	8	27	8
13P042B>S0A4	10P027>S0A10-S1A2	10P094>S0A12-S1A1	1	8	28	8
WAPEA-2211			1	8	29	10	127
13P044A>S0A2	10P086>S0A8-S1A1	10P030>S0A13-S1A1	1	8	30	8	81
13P044B>S0A5	10P030>S0A13-S1A2	10P086>S0A8-S1A1	1	8	31	7	153
10P057>S0A9-S1A1-S2A1	10P057>S0A9-S1A1	10P057>S0A9-S1A1	1	8	32	8	84
10P085>S0A10-S1A2-S2A1	10P085>S0A10-S1A2	10P085>S0A10-S1A2	1	8	33	12	120
Dunwa			1	8	34	10	83
13P042B>S0A3	10P027>S0A10-S1A2	10P094>S0A12-S1A1	1	8	35	16	80
10P027>S0A17-S1A1-S2A2	10P027>S0A17-S1A1	10P027>S0A17-S1A1	1	8	36	12	92
10P094>S0A10-S1A2-S2A2	10P094>S0A10-S1A2	10P094>S0A10-S1A2	1	8	37	8	87
10P085>S0A20-S1A1-S2A4	10P085>S0A20-S1A1	10P085>S0A20-S1A1	1	8	38	14	79
13P043B>S0A6	10P027>S0A13-S1A1	10P085>S0A9-S1A2	1	8	39	14
13P044A>S0A1	10P086>S0A8-S1A1	10P030>S0A13-S1A1	1	8	40	10	138
10P086>S0A7-S1A2-S2A3	10P086>S0A7-S1A2	10P086>S0A7-S1A2	1	8	41	11	115
IFPI471			1	8	42	7	87
10P085>S0A8-S1A1-S2A2	10P085>S0A8-S1A1	10P085>S0A8-S1A1	1	8	43	11	116
10P057>S0A10-S1A1-S2A4	10P057>S0A10-S1A1	10P057>S0A10-S1A1	1	8	44	7	71
WAPEA-2211			1	8	45	13	90
13P042D>S0A5	10P027>S0A10-S1A2	10P094>S0A12-S1A3	1	8	46	7
G003>F2A2	Lumina	Konto	1	8	47	8	81
G002>F2A8	Sioux	Goblin	1	8	48	9	74
13P043B>S0A5	10P027>S0A13-S1A1	10P085>S0A9-S1A2	1	8	49	9
10P040>S0A2-S1A1-S2A2	10P040>S0A2-S1A1	10P040>S0A2-S1A1	1	8	50	12	86
NPZ3>F2A1-F3A2	NPZ3>F2A1	NPZ3>F2A1	1	8	51	13	77
10P085>S0A2-S1A2-S2A2	10P085>S0A2-S1A2	10P085>S0A2-S1A2	1	8	52	13
Dunwa			1	8	53	9	87
13P046>S0A8	10P076>S0A2-S1A1	10P030>S0A4-S1A1	1	8	54	11	84
13P047>S0A3	10P042>S0A1-S1A1	10P041>S0A5-S1A1	1	8	55	11	76
13P042B>S0A1	10P027>S0A10-S1A2	10P094>S0A12-S1A1	1	8	56	12	72
IFPI471			1	8	57	8	84
13P043B>S0A4	10P027>S0A13-S1A1	10P085>S0A9-S1A2	1	8	58	11	107
13P045C>S0A2	10P062>S0A7-S1A2	10P030>S0A2-S1A2	1	8	59	10	152
13P046>S0A7	10P076>S0A2-S1A1	10P030>S0A4-S1A1	1	8	60	10	85
WAPEA-2211			1	8	61	11	103
13P042C>S0A2	10P027>S0A10-S1A2	10P094>S0A12-S1A2	1	8	62	9
Dunwa			1	8	63	14	79
13P043B>S0A3	10P027>S0A13-S1A1	10P085>S0A9-S1A2	1	8	64	10	105
13P045C>S0A1	10P062>S0A7-S1A2	10P030>S0A2-S1A2	1	8	65	12	110
IFPI471			1	8	66	13	91
13P047>S0A1	10P042>S0A1-S1A1	10P041>S0A5-S1A1	1	8	67	12	85
10P042>S0A3-S1A2-S2A4	10P042>S0A3-S1A2	10P042>S0A3-S1A2	1	8	68	15	78
NPZ1>F2A3-F3A3	NPZ1>F2A3	NPZ1>F2A3	1	8	69	14	77
10P030>S0A11-S1A1-S2A4	10P030>S0A11-S1A1	10P030>S0A11-S1A1	1	8	70	14	83
13P023A>S0A1	10P041>S0A8-S1A1	10P057>S0A14-S1A1	1	9	1	11	65
10P094>S0A3-S1A1-S2A2	10P094>S0A3-S1A1	10P094>S0A3-S1A1	1	9	2	7	87
G003>F2A7	Lumina	Konto	1	9	3	3	82
10P041>S0A9-S1A1-S2A2	10P041>S0A9-S1A1	10P041>S0A9-S1A1	1	9	4	11	82
10P085>S0A5-S1A1-S2A1	10P085>S0A5-S1A1	10P085>S0A5-S1A1	1	9	5	11	65
10P041>S0A9-S1A3-S2A1	10P041>S0A9-S1A3	10P041>S0A9-S1A3	1	9	6	10	79
10P085>S0A12-S1A1-S2A2	10P085>S0A12-S1A1	10P085>S0A12-S1A1	1	9	7
Bundi			1	9	8	8	83
13P026>S0A5	10P063>S0A1-S1A2	10P085>S0A10-S1A2	1	9	9	10	65
10P010>S0A5-S1A3-S2A1	10P010>S0A5-S1A3	10P010>S0A5-S1A3	1	9	10	9	82
13P021E>S0A2	10P040>S0A5-S1A3	10P062>S0A1-S1A3	1	9	11	8	66
13P022>S0A4	10P062>S0A6-S1A1	10P057>S0A13-S1A1	1	9	12	4	70
Bundi			1	9	13	11	71
10P086>S0A8-S1A1-S2A2	10P086>S0A8-S1A1	10P086>S0A8-S1A1	1	9	14	8	82
10P086>S0A1-S1A2-S2A1	10P086>S0A1-S1A2	10P086>S0A1-S1A2	1	9	15	8	76
10P094>S0A3-S1A1-S2A1	10P094>S0A3-S1A1	10P094>S0A3-S1A1	1	9	16	10	114
10P086>S0A4-S1A1-S2A3	10P086>S0A4-S1A1	10P086>S0A4-S1A1	1	9	17	9
10P075>S0A2-S1A1-S2A1	10P075>S0A2-S1A1	10P075>S0A2-S1A1	1	9	18	9
13P023B>S0A4	10P041>S0A8-S1A2	10P057>S0A14-S1A2	1	9	19	16	77
10P105>S0A1-S1A2-S2A3	10P105>S0A1-S1A2	10P105>S0A1-S1A2	1	9	20	16	75
King			1	9	21	4	109
13P043A>S0A1	10P085>S0A9-S1A1	10P027>S0A13-S1A1	1	9	22	2	111
King			1	9	23
10P030>S0A4-S1A1-S2A3	10P030>S0A4-S1A1	10P030>S0A4-S1A1	1	9	24	10	87
King			1	9	25	7	89
13P046>S0A2	10P076>S0A2-S1A1	10P030>S0A4-S1A1	1	9	26	8	106
10P057>S0A14-S1A1-S2A3	10P057>S0A14-S1A1	10P057>S0A14-S1A1	1	9	27	8	76
King			1	9	28	7	86
13P042C>S0A6	10P027>S0A10-S1A2	10P094>S0A12-S1A2	1	9	29	10
13P043B>S0A7	10P027>S0A13-S1A1	10P085>S0A9-S1A2	1	9	30	11	69
King			1	9	31	9	86
13P046>S0A1	10P076>S0A2-S1A1	10P030>S0A4-S1A1	1	9	32	9	108
10P094>S0A7-S1A2-S2A2	10P094>S0A7-S1A2	10P094>S0A7-S1A2	1	9	33	7	83
13P047>S0A5	10P042>S0A1-S1A1	10P041>S0A5-S1A1	1	9	34	8	79
King			1	9	35	7	88
13P042D>S0A6	10P027>S0A10-S1A2	10P094>S0A12-S1A3	1	9	36	8
10P030>S0A1-S1A1-S2A3	10P030>S0A1-S1A1	10P030>S0A1-S1A1	1	9	37	14	80
10P030>S0A2-S1A1-S2A3	10P030>S0A2-S1A1	10P030>S0A2-S1A1	1	9	38	10	78
10P062>S0A1-S1A2-S2A3	10P062>S0A1-S1A2	10P062>S0A1-S1A2	1	9	39	10	70
13P044B>S0A4	10P030>S0A13-S1A2	10P086>S0A8-S1A1	1	9	40	10	82
M27			1	9	41	6
13P046>S0A9	10P076>S0A2-S1A1	10P030>S0A4-S1A1	1	9	42
10P094>S0A12-S1A3-S2A3	10P094>S0A12-S1A3	10P094>S0A12-S1A3	1	9	43	9	83
Helena			1	9	44	10	71
13P042B>S0A2	10P027>S0A10-S1A2	10P094>S0A12-S1A1	1	9	45	8	125
10P085>S0A2-S1A2-S2A4	10P085>S0A2-S1A2	10P085>S0A2-S1A2	1	9	46	17
10P085>S0A9-S1A3-S2A1	10P085>S0A9-S1A3	10P085>S0A9-S1A3	1	9	47
10P030>S0A10-S1A3-S2A3	10P030>S0A10-S1A3	10P030>S0A10-S1A3	1	9	48	10	79
Bundi			1	9	49	9	101
G002>F2A10	Sioux	Goblin	1	9	50	9	70
10P085>S0A9-S1A1-S2A4	10P085>S0A9-S1A1	10P085>S0A9-S1A1	1	9	51	11	109
10P027>S0A17-S1A1-S2A3	10P027>S0A17-S1A1	10P027>S0A17-S1A1	1	9	52	11	86
13P044B>S0A3	10P030>S0A13-S1A2	10P086>S0A8-S1A1	1	9	53	7
King			1	9	54	10	87
10P057>S0A19-S1A2-S2A2	10P057>S0A19-S1A2	10P057>S0A19-S1A2	1	9	55	12	86
Bundi			1	9	56	6	84
13P042D>S0A4	10P027>S0A10-S1A2	10P094>S0A12-S1A3	1	9	57	8	127
Helena			1	9	58	10	86
13P044B>S0A2	10P030>S0A13-S1A2	10P086>S0A8-S1A1	1	9	59	8
G005>F2A2	Lidox	Athos	1	9	60	9	71
10P004>S0A2-S1A3-S2A4	10P004>S0A2-S1A3	10P004>S0A2-S1A3	1	9	61	15	80
10P042>S0A3-S1A1-S2A4	10P042>S0A3-S1A1	10P042>S0A3-S1A1	1	9	62	12	78
13P042D>S0A3	10P027>S0A10-S1A2	10P094>S0A12-S1A3	1	9	63	12	78
Bundi			1	9	64	12	79
King			1	9	65	7	84
13P046>S0A6	10P076>S0A2-S1A1	10P030>S0A4-S1A1	1	9	66	8	83
10P057>S0A5-S1A1-S2A3	10P057>S0A5-S1A1	10P057>S0A5-S1A1	1	9	67	9	76
10P094>S0A13-S1A1-S2A2	10P094>S0A13-S1A1	10P094>S0A13-S1A1	1	9	68	9	78
13P042A>S0A1	10P027>S0A10-S1A1	10P094>S0A12-S1A1	1	9	69	11	76
Bundi			1	9	70	10	86
10P062>S0A13-S1A1-S2A2	10P062>S0A13-S1A1	10P062>S0A13-S1A1	1	10	1	11	75
10P010>S0A5-S1A2-S2A4	10P010>S0A5-S1A2	10P010>S0A5-S1A2	1	10	2	9	84
Magnet			1	10	3	11	84
10P027>S0A17-S1A2-S2A4	10P027>S0A17-S1A2	10P027>S0A17-S1A2	1	10	4	10	104
10P049>S0A2-S1A2-S2A2	10P049>S0A2-S1A2	10P049>S0A2-S1A2	1	10	5	7	105
13P024A>S0A1	10P086>S0A2-S1A3	10P057>S0A15-S1A2	1	10	6	8	107
10P062>S0A6-S1A3-S2A3	10P062>S0A6-S1A3	10P062>S0A6-S1A3	1	10	7	9	117
13P025B>S0A1	10P085>S0A18-S1A3	10P057>S0A18-S1A3	1	10	8
10P027>S0A18-S1A1-S2A3	10P027>S0A18-S1A1	10P027>S0A18-S1A1	1	10	9	11	65
10P042>S0A2-S1A2-S2A3	10P042>S0A2-S1A2	10P042>S0A2-S1A2	1	10	10	11	83
AP3			1	10	11	10	81
13P023B>S0A5	10P041>S0A8-S1A2	10P057>S0A14-S1A2	1	10	12	9	65
13P026>S0A4	10P063>S0A1-S1A2	10P085>S0A10-S1A2	1	10	13	7	105
10P030>S0A6-S1A2-S2A2	10P030>S0A6-S1A2	10P030>S0A6-S1A2	1	10	14	8	88
10P057>S0A5-S1A1-S2A4	10P057>S0A5-S1A1	10P057>S0A5-S1A1	1	10	15	6	66
10P030>S0A6-S1A2-S2A1	10P030>S0A6-S1A2	10P030>S0A6-S1A2	1	10	16	10	81
Kaspa			1	10	17	10	117
13P022>S0A3	10P062>S0A6-S1A1	10P057>S0A13-S1A1	1	10	18	7	76
Magnet			1	10	19	9	82
10P002>S0A1-S1A2-S2A1	10P002>S0A1-S1A2	10P002>S0A1-S1A2	1	10	20	12
10P062>S0A13-S1A2-S2A2	10P062>S0A13-S1A2	10P062>S0A13-S1A2	1	10	21	10	151
10P057>S0A6-S1A1-S2A4	10P057>S0A6-S1A1	10P057>S0A6-S1A1	1	10	22	7	77
13P043B>S0A8	10P027>S0A13-S1A1	10P085>S0A9-S1A2	1	10	23	10	70
13P044A>S0A3	10P086>S0A8-S1A1	10P030>S0A13-S1A1	1	10	24	6	126
Magnet			1	10	25	10	78
13P045A>S0A1	10P062>S0A7-S1A1	10P030>S0A2-S1A1	1	10	26	7	154
10P085>S0A5-S1A1-S2A4	10P085>S0A5-S1A1	10P085>S0A5-S1A1	1	10	27	8	112
10P030>S0A10-S1A3-S2A4	10P030>S0A10-S1A3	10P030>S0A10-S1A3	1	10	28	10	86
13P042D>S0A7	10P027>S0A10-S1A2	10P094>S0A12-S1A3	1	10	29	10	75
AP3			1	10	30	12	86
Kaspa			1	10	31	7
Magnet			1	10	32	11	81
13P046>S0A10	10P076>S0A2-S1A1	10P030>S0A4-S1A1	1	10	33	9	84
AP3			1	10	34	11	115
13P042C>S0A5	10P027>S0A10-S1A2	10P094>S0A12-S1A2	1	10	35	8
AP3			1	10	36	7	105
NPZ2>F2A1-F3A2	NPZ2>F2A1	NPZ2>F2A1	1	10	37	11	86
10P002>S0A1-S1A2-S2A4	10P002>S0A1-S1A2	10P002>S0A1-S1A2	1	10	38	11	71
G008>F2A6	Santana	1342	1	10	39	10	76
13P045C>S0A4	10P062>S0A7-S1A2	10P030>S0A2-S1A2	1	10	40	10	77
10P057>S0A16-S1A3-S2A3	10P057>S0A16-S1A3	10P057>S0A16-S1A3	1	10	41	11	75
10P059>S0A1-S1A3-S2A4	10P059>S0A1-S1A3	10P059>S0A1-S1A3	1	10	42	11	64
10P049>S0A2-S1A3-S2A3	10P049>S0A2-S1A3	10P049>S0A2-S1A3	1	10	43	8	92
13P047>S0A4	10P042>S0A1-S1A1	10P041>S0A5-S1A1	1	10	44	11	80
13P042C>S0A4	10P027>S0A10-S1A2	10P094>S0A12-S1A2	1	10	45	10	155
10P085>S0A10-S1A3-S2A2	10P085>S0A10-S1A3	10P085>S0A10-S1A3	1	10	46	9	123
10P086>S0A6-S1A2-S2A1	10P086>S0A6-S1A2	10P086>S0A6-S1A2	1	10	47	9	117
10P057>S0A4-S1A1-S2A3	10P057>S0A4-S1A1	10P057>S0A4-S1A1	1	10	48	5	89
10P030>S0A9-S1A1-S2A4	10P030>S0A9-S1A1	10P030>S0A9-S1A1	1	10	49	11	84
13P043D>S0A1	10P085>S0A9-S1A3	10P027>S0A13-S1A1	1	10	50	18	70
10P057>S0A4-S1A2-S2A1	10P057>S0A4-S1A2	10P057>S0A4-S1A2	1	10	51	6	75
Kaspa			1	10	52	12	136
NPZ2>F2A3-F3A1	NPZ2>F2A3	NPZ2>F2A3	1	10	53	12	81
13P045C>S0A3	10P062>S0A7-S1A2	10P030>S0A2-S1A2	1	10	54	12
Magnet			1	10	55	12	83
13P042C>S0A3	10P027>S0A10-S1A2	10P094>S0A12-S1A2	1	10	56	10
AP3			1	10	57	11	85
13P042A>S0A2	10P027>S0A10-S1A1	10P094>S0A12-S1A1	1	10	58	10	74
Kaspa			1	10	59	13	96
10P086>S0A3-S1A3-S2A2	10P086>S0A3-S1A3	10P086>S0A3-S1A3	1	10	60	7
13P047>S0A2	10P042>S0A1-S1A1	10P041>S0A5-S1A1	1	10	61	12	78
Kaspa			1	10	62	11
Magnet			1	10	63	9	77
13P044B>S0A1	10P030>S0A13-S1A2	10P086>S0A8-S1A1	1	10	64	10	81
10P094>S0A1-S1A3-S2A4	10P094>S0A1-S1A3	10P094>S0A1-S1A3	1	10	65	8	83
G008>F2A7	Santana	1342	1	10	66	9	73
NPZ2>F2A3-F3A3	NPZ2>F2A3	NPZ2>F2A3	1	10	67	11	87
10P094>S0A10-S1A1-S2A3	10P094>S0A10-S1A1	10P094>S0A10-S1A1	1	10	68	11	87
AP3			1	10	69	11	85
13P042C>S0A1	10P027>S0A10-S1A2	10P094>S0A12-S1A2	1	10	70	10
10P086>S0A8-S1A1-S2A3	10P086>S0A8-S1A1	10P086>S0A8-S1A1	2	11	1	10	122
10P085>S0A8-S1A1-S2A3	10P085>S0A8-S1A1	10P085>S0A8-S1A1	2	11	2	13	154
13P014B>S0A3	10P042>S0A3-S1A1	10P094>S0A7-S1A1	2	11	3	10	86
13P014B>S0A2	10P042>S0A3-S1A1	10P094>S0A7-S1A1	2	11	4	4	80
WAPEA-2211			2	11	5	13	108
M27			2	11	6	9
10P049>S0A2-S1A3-S2A2	10P049>S0A2-S1A3	10P049>S0A2-S1A3	2	11	7	9	114
10P057>S0A9-S1A1-S2A4	10P057>S0A9-S1A1	10P057>S0A9-S1A1	2	11	8	9	71
G002>F2A9	Sioux	Goblin	2	11	9	7	78
13P016B>S0A3	10P085>S0A15-S1A1	10P057>S0A9-S1A3	2	11	10	10	118
13P017D>S0A2	10P105>S0A1-S1A3	10P085>S0A6-S1A1	2	11	11	7	104
13P019B>S0A2	10P057>S0A12-S1A3	10P086>S0A7-S1A2	2	11	12	14	107
WAPEA-2211			2	11	13	9	98
IFPI471			2	11	14	9	83
10P094>S0A7-S1A1-S2A3	10P094>S0A7-S1A1	10P094>S0A7-S1A1	2	11	15	8	86
10P027>S0A7-S1A2-S2A2	10P027>S0A7-S1A2	10P027>S0A7-S1A2	2	11	16	9	87
13P014B>S0A1	10P042>S0A3-S1A1	10P094>S0A7-S1A1	2	11	17	8	83
M27			2	11	18	8	122
13P016B>S0A5	10P085>S0A15-S1A1	10P057>S0A9-S1A3	2	11	19	11	70
10P085>S0A6-S1A1-S2A1	10P085>S0A6-S1A1	10P085>S0A6-S1A1	2	11	20	4	115
10P027>S0A6-S1A1-S2A1	10P027>S0A6-S1A1	10P027>S0A6-S1A1	2	11	21	9
10P040>S0A2-S1A2-S2A4	10P040>S0A2-S1A2	10P040>S0A2-S1A2	2	11	22	9	85
10P027>S0A6-S1A1-S2A2	10P027>S0A6-S1A1	10P027>S0A6-S1A1	2	11	23	9
IFPI471			2	11	24	9	86
13P014B>S0A6	10P042>S0A3-S1A1	10P094>S0A7-S1A1	2	11	25	8	83
WAPEA-2211			2	11	26	10	104
13P017A>S0A1	10P105>S0A1-S1A1	10P085>S0A6-S1A1	2	11	27	7	126
10P010>S0A5-S1A2-S2A3	10P010>S0A5-S1A2	10P010>S0A5-S1A2	2	11	28	9	82
M27			2	11	29	9	119
13P019A>S0A1	10P057>S0A12-S1A3	10P086>S0A7-S1A1	2	11	30	10	76
13P017C>S0A1	10P085>S0A6-S1A1	10P105>S0A1-S1A2	2	11	31	8	102
13P016A>S0A2	10P085>S0A15-S1A1	10P057>S0A9-S1A1	2	11	32	9	71
IFPI471			2	11	33	5	88
10P042>S0A2-S1A2-S2A1	10P042>S0A2-S1A2	10P042>S0A2-S1A2	2	11	34	13	80
10P027>S0A10-S1A1-S2A2	10P027>S0A10-S1A1	10P027>S0A10-S1A1	2	11	35	12	79
10P014>S0A5-S1A1-S2A3	10P014>S0A5-S1A1	10P014>S0A5-S1A1	2	11	36	14	65
10P041>S0A8-S1A2-S2A3	10P041>S0A8-S1A2	10P041>S0A8-S1A2	2	11	37	10	69
10P002>S0A1-S1A2-S2A2	10P002>S0A1-S1A2	10P002>S0A1-S1A2	2	11	38	11	72
13P046>S0A3	10P076>S0A2-S1A1	10P030>S0A4-S1A1	2	11	39	7	92
WAPEA-2211			2	11	40	12	100
13P044A>S0A4	10P086>S0A8-S1A1	10P030>S0A13-S1A1	2	11	41	9	82
M27			2	11	42	11	120
10P105>S0A1-S1A3-S2A4	10P105>S0A1-S1A3	10P105>S0A1-S1A3	2	11	43	12	79
13P043A>S0A2	10P085>S0A9-S1A1	10P027>S0A13-S1A1	2	11	44	8	124
IFPI471			2	11	45	10	92
13P042C>S0A8	10P027>S0A10-S1A2	10P094>S0A12-S1A2	2	11	46	11	65
10P030>S0A1-S1A3-S2A2	10P030>S0A1-S1A3	10P030>S0A1-S1A3	2	11	47	16	92
M27			2	11	48	8	117
13P046>S0A12	10P076>S0A2-S1A1	10P030>S0A4-S1A1	2	11	49	13	73
IFPI471			2	11	50	10	86
10P063>S0A1-S1A2-S2A2	10P063>S0A1-S1A2	10P063>S0A1-S1A2	2	11	51	9	80
13P046>S0A4	10P076>S0A2-S1A1	10P030>S0A4-S1A1	2	11	52	9	86
WAPEA-2211			2	11	53	12	98
13P043B>S0A10	10P027>S0A13-S1A1	10P085>S0A9-S1A2	2	11	54	13	104
10P030>S0A13-S1A1-S2A1	10P030>S0A13-S1A1	10P030>S0A13-S1A1	2	11	55	11	82
M27			2	11	56	12	73
13P042B>S0A7	10P027>S0A10-S1A2	10P094>S0A12-S1A1	2	11	57	10	71
13P041C>S0A4	10P094>S0A13-S1A3	10P041>S0A9-S1A3	2	11	58	11	86
13P046>S0A14	10P076>S0A2-S1A1	10P030>S0A4-S1A1	2	11	59	9	84
10P085>S0A15-S1A1-S2A3	10P085>S0A15-S1A1	10P085>S0A15-S1A1	2	11	60	13	66
IFPI471			2	11	61
13P045B>S0A2	10P030>S0A2-S1A1	10P062>S0A7-S1A2	2	11	62	14	153
10P027>S0A10-S1A2-S2A4	10P027>S0A10-S1A2	10P027>S0A10-S1A2	2	11	63	11
M27			2	11	64	10	122
13P043B>S0A2	10P027>S0A13-S1A1	10P085>S0A9-S1A2	2	11	65	11	87
10P030>S0A1-S1A3-S2A3	10P030>S0A1-S1A3	10P030>S0A1-S1A3	2	11	66
10P030>S0A10-S1A2-S2A2	10P030>S0A10-S1A2	10P030>S0A10-S1A2	2	11	67	10	93
10P057>S0A18-S1A3-S2A3	10P057>S0A18-S1A3	10P057>S0A18-S1A3	2	11	68	10	76
10P057>S0A9-S1A3-S2A2	10P057>S0A9-S1A3	10P057>S0A9-S1A3	2	11	69	14	72
10P027>S0A17-S1A1-S2A4	10P027>S0A17-S1A1	10P027>S0A17-S1A1	2	11	70	7
10P086>S0A6-S1A1-S2A1	10P086>S0A6-S1A1	10P086>S0A6-S1A1	2	12	1	12	64
10P027>S0A9-S1A1-S2A2	10P027>S0A9-S1A1	10P027>S0A9-S1A1	2	12	2	10	77
10P057>S0A16-S1A3-S2A4	10P057>S0A16-S1A3	10P057>S0A16-S1A3	2	12	3	10	71
63.1A			2	12	4	6	100
10P086>S0A6-S1A2-S2A3	10P086>S0A6-S1A2	10P086>S0A6-S1A2	2	12	5	9	113
13P014D>S0A3	10P042>S0A3-S1A2	10P094>S0A7-S1A2	2	12	6	8	105
10P062>S0A5-S1A1-S2A3	10P062>S0A5-S1A1	10P062>S0A5-S1A1	2	12	7	12	71
10P094>S0A5-S1A1-S2A4	10P094>S0A5-S1A1	10P094>S0A5-S1A1	2	12	8	6	86
NPZ3>F2A2-F3A1	NPZ3>F2A2	NPZ3>F2A2	2	12	9	10	77
63.1A			2	12	10	10	110
13P017A>S0A6	10P105>S0A1-S1A1	10P085>S0A6-S1A1	2	12	11	14
Maki			2	12	12	10
13P013B>S0A1	10P042>S0A2-S1A2	10P057>S0A4-S1A2	2	12	13	8	69
13P010B>S0A2	10P030>S0A1-S1A3	NPZ4>F2A3	2	12	14	13	70
Maki			2	12	15	8	109
13P014D>S0A4	10P042>S0A3-S1A2	10P094>S0A7-S1A2	2	12	16	8	88
Bundi			2	12	17	10	74
13P013A>S0A4	10P057>S0A4-S1A1	10P042>S0A2-S1A2	2	12	18	14	69
Maki			2	12	19	10	106
10P057>S0A4-S1A2-S2A4	10P057>S0A4-S1A2	10P057>S0A4-S1A2	2	12	20	9	70
10P057>S0A4-S1A2-S2A2	10P057>S0A4-S1A2	10P057>S0A4-S1A2	2	12	21	9	75
Maki			2	12	22	9	107
13P013B>S0A4	10P042>S0A2-S1A2	10P057>S0A4-S1A2	2	12	23	12	69
10P057>S0A15-S1A2-S2A3	10P057>S0A15-S1A2	10P057>S0A15-S1A2	2	12	24	8	82
10P041>S0A5-S1A1-S2A3	10P041>S0A5-S1A1	10P041>S0A5-S1A1	2	12	25	9	75
13P010B>S0A1	10P030>S0A1-S1A3	NPZ4>F2A3	2	12	26	10	71
Bundi			2	12	27	9	74
10P062>S0A13-S1A2-S2A3	10P062>S0A13-S1A2	10P062>S0A13-S1A2	2	12	28	9	153
10P030>S0A11-S1A1-S2A3	10P030>S0A11-S1A1	10P030>S0A11-S1A1	2	12	29	10	78
10P062>S0A6-S1A1-S2A4	10P062>S0A6-S1A1	10P062>S0A6-S1A1	2	12	30	11	72
13P017A>S0A2	10P105>S0A1-S1A1	10P085>S0A6-S1A1	2	12	31	10	117
Bundi			2	12	32	10	73
10P085>S0A20-S1A1-S2A1	10P085>S0A20-S1A1	10P085>S0A20-S1A1	2	12	33	12	65
10P085>S0A10-S1A2-S2A4	10P085>S0A10-S1A2	10P085>S0A10-S1A2	2	12	34
10P062>S0A17-S1A1-S2A1	10P062>S0A17-S1A1	10P062>S0A17-S1A1	2	12	35	7	108
10P030>S0A10-S1A3-S2A1	10P030>S0A10-S1A3	10P030>S0A10-S1A3	2	12	36	14	83
Bundi			2	12	37	10	83
13P013A>S0A2	10P057>S0A4-S1A1	10P042>S0A2-S1A2	2	12	38
Maki			2	12	39	10	80
13P045A>S0A2	10P062>S0A7-S1A1	10P030>S0A2-S1A1	2	12	40	7	154
Maki			2	12	41	13	113
13P043B>S0A9	10P027>S0A13-S1A1	10P085>S0A9-S1A2	2	12	42	9	105
10P027>S0A7-S1A1-S2A3	10P027>S0A7-S1A1	10P027>S0A7-S1A1	2	12	43	12	70
10P042>S0A1-S1A1-S2A3	10P042>S0A1-S1A1	10P042>S0A1-S1A1	2	12	44	12	77
NPZ2>F2A1-F3A1	NPZ2>F2A1	NPZ2>F2A1	2	12	45	9	79
63.1A			2	12	46	7	96
13P042B>S0A6	10P027>S0A10-S1A2	10P094>S0A12-S1A1	2	12	47	8	142
13P041C>S0A3	10P094>S0A13-S1A3	10P041>S0A9-S1A3	2	12	48	10	80
Maki			2	12	49	13	79
13P046>S0A13	10P076>S0A2-S1A1	10P030>S0A4-S1A1	2	12	50	6	125
Bundi			2	12	51	12	72
13P045B>S0A1	10P030>S0A2-S1A1	10P062>S0A7-S1A2	2	12	52	5	140
13P044A>S0A5	10P086>S0A8-S1A1	10P030>S0A13-S1A1	2	12	53	8
Bundi			2	12	54	13	70
13P043B>S0A1	10P027>S0A13-S1A1	10P085>S0A9-S1A2	2	12	55	14	130
13P042D>S0A1	10P027>S0A10-S1A2	10P094>S0A12-S1A3	2	12	56	11	70
Maki			2	12	57	14	80
Bundi			2	12	58	11	77
13P046>S0A5	10P076>S0A2-S1A1	10P030>S0A4-S1A1	2	12	59	9	89
10P094>S0A12-S1A2-S2A3	10P094>S0A12-S1A2	10P094>S0A12-S1A2	2	12	60	11	84
10P094>S0A9-S1A1-S2A1	10P094>S0A9-S1A1	10P094>S0A9-S1A1	2	12	61	10	87
13P044A>S0A6	10P086>S0A8-S1A1	10P030>S0A13-S1A1	2	12	62	9	141
10P041>S0A8-S1A2-S2A2	10P041>S0A8-S1A2	10P041>S0A8-S1A2	2	12	63		144
10P076>S0A3-S1A2-S2A1	10P076>S0A3-S1A2	10P076>S0A3-S1A2	2	12	64	18
10P085>S0A16-S1A3-S2A4	10P085>S0A16-S1A3	10P085>S0A16-S1A3	2	12	65	16	65
10P049>S0A2-S1A2-S2A3	10P049>S0A2-S1A2	10P049>S0A2-S1A2	2	12	66	12	87
10P057>S0A14-S1A2-S2A4	10P057>S0A14-S1A2	10P057>S0A14-S1A2	2	12	67	10	79
10P085>S0A18-S1A1-S2A2	10P085>S0A18-S1A1	10P085>S0A18-S1A1	2	12	68	11	143
10P085>S0A12-S1A2-S2A2	10P085>S0A12-S1A2	10P085>S0A12-S1A2	2	12	69	12	65
10P094>S0A9-S1A1-S2A4	10P094>S0A9-S1A1	10P094>S0A9-S1A1	2	12	70	9	77
10P086>S0A1-S1A3-S2A4	10P086>S0A1-S1A3	10P086>S0A1-S1A3	2	13	1	7	87
10P063>S0A1-S1A2-S2A1	10P063>S0A1-S1A2	10P063>S0A1-S1A2	2	13	2	8	78
10P010>S0A5-S1A3-S2A4	10P010>S0A5-S1A3	10P010>S0A5-S1A3	2	13	3	13	77
10P057>S0A13-S1A1-S2A2	10P057>S0A13-S1A1	10P057>S0A13-S1A1	2	13	4	14	71
13P015B>S0A2	10P094>S0A1-S1A3	10P057>S0A6-S1A3	2	13	5	7	83
M17			2	13	6	9	76
10P027>S0A13-S1A1-S2A4	10P027>S0A13-S1A1	10P027>S0A13-S1A1	2	13	7	9
10P030>S0A13-S1A1-S2A2	10P030>S0A13-S1A1	10P030>S0A13-S1A1	2	13	8	10	86
13P015B>S0A3	10P094>S0A1-S1A3	10P057>S0A6-S1A3	2	13	9	8	74
13P013B>S0A2	10P042>S0A2-S1A2	10P057>S0A4-S1A2	2	13	10	11	71
63.1A			2	13	11	10	107
13P010B>S0A3	10P030>S0A1-S1A3	NPZ4>F2A3	2	13	12	7	72
Sturt			2	13	13	10	81
13P018>S0A1	10P057>S0A11-S1A1	10P094>S0A15-S1A1	2	13	14	9	71
13P016B>S0A4	10P085>S0A15-S1A1	10P057>S0A9-S1A3	2	13	15	10	111
Dunwa			2	13	16	11	81
10P094>S0A13-S1A3-S2A3	10P094>S0A13-S1A3	10P094>S0A13-S1A3	2	13	17	8	78
10P027>S0A8-S1A1-S2A1	10P027>S0A8-S1A1	10P027>S0A8-S1A1	2	13	18	6
13P018>S0A2	10P057>S0A11-S1A1	10P094>S0A15-S1A1	2	13	19	7	73
Mukta			2	13	20	10	108
10P062>S0A5-S1A1-S2A4	10P062>S0A5-S1A1	10P062>S0A5-S1A1	2	13	21	10	77
13P014D>S0A5	10P042>S0A3-S1A2	10P094>S0A7-S1A2	2	13	22	8	106
Dunwa			2	13	23	11	80
10P057>S0A6-S1A1-S2A3	10P057>S0A6-S1A1	10P057>S0A6-S1A1	2	13	24	11	81
10P094>S0A12-S1A1-S2A4	10P094>S0A12-S1A1	10P094>S0A12-S1A1	2	13	25	9	73
13P014D>S0A6	10P042>S0A3-S1A2	10P094>S0A7-S1A2	2	13	26	8	82
13P017B>S0A4	10P105>S0A1-S1A2	10P085>S0A6-S1A1	2	13	27	12	105
13P020A>S0A1	10P040>S0A2-S1A1	10P086>S0A6-S1A1	2	13	28	12	76
Mukta			2	13	29	9	89
10P094>S0A6-S1A2-S2A4	10P094>S0A6-S1A2	10P094>S0A6-S1A2	2	13	30	12	81
10P057>S0A19-S1A2-S2A3	10P057>S0A19-S1A2	10P057>S0A19-S1A2	2	13	31	9	68
10P057>S0A16-S1A3-S2A1	10P057>S0A16-S1A3	10P057>S0A16-S1A3	2	13	32	9	74
Dunwa			2	13	33	8	82
13P014C>S0A1	10P042>S0A3-S1A3	10P094>S0A7-S1A1	2	13	34	7	72
13P013B>S0A6	10P042>S0A2-S1A2	10P057>S0A4-S1A2	2	13	35	9	70
10P062>S0A6-S1A2-S2A2	10P062>S0A6-S1A2	10P062>S0A6-S1A2	2	13	36	8	87
13P013A>S0A1	10P057>S0A4-S1A1	10P042>S0A2-S1A2	2	13	37	13	72
Sturt			2	13	38	9	78
13P014C>S0A2	10P042>S0A3-S1A3	10P094>S0A7-S1A1	2	13	39	10	80
63.1A			2	13	40	8	90
13P017A>S0A3	10P105>S0A1-S1A1	10P085>S0A6-S1A1	2	13	41	10	110
10P057>S0A11-S1A1-S2A2	10P057>S0A11-S1A1	10P057>S0A11-S1A1	2	13	42	10	70
10P094>S0A12-S1A3-S2A2	10P094>S0A12-S1A3	10P094>S0A12-S1A3	2	13	43	9	81
10P057>S0A10-S1A1-S2A2	10P057>S0A10-S1A1	10P057>S0A10-S1A1	2	13	44	10	76
10P057>S0A11-S1A1-S2A3	10P057>S0A11-S1A1	10P057>S0A11-S1A1	2	13	45	10	72
13P019A>S0A2	10P057>S0A12-S1A3	10P086>S0A7-S1A1	2	13	46	9	77
Sturt			2	13	47	10	79
10P040>S0A2-S1A2-S2A3	10P040>S0A2-S1A2	10P040>S0A2-S1A2	2	13	48	12	80
10P105>S0A1-S1A1-S2A3	10P105>S0A1-S1A1	10P105>S0A1-S1A1	2	13	49	10	80
13P017D>S0A1	10P105>S0A1-S1A3	10P085>S0A6-S1A1	2	13	50
13P019B>S0A1	10P057>S0A12-S1A3	10P086>S0A7-S1A2	2	13	51	8	115
Dunwa			2	13	52	11	87
10P062>S0A12-S1A1-S2A1	10P062>S0A12-S1A1	10P062>S0A12-S1A1	2	13	53	6	125
13P010A>S0A7	10P030>S0A1-S1A1	NPZ4>F2A3	2	13	54	11	71
10P085>S0A6-S1A1-S2A3	10P085>S0A6-S1A1	10P085>S0A6-S1A1	2	13	55	9	109
10P002>S0A1-S1A1-S2A2	10P002>S0A1-S1A1	10P002>S0A1-S1A1	2	13	56	15	83
Dunwa			2	13	57	15	83
13P014A>S0A2	10P094>S0A7-S1A2	10P042>S0A3-S1A1	2	13	58	10	79
M17			2	13	59	8	111
10P085>S0A20-S1A1-S2A2	10P085>S0A20-S1A1	10P085>S0A20-S1A1	2	13	60	18	65
13P014C>S0A3	10P042>S0A3-S1A3	10P094>S0A7-S1A1	2	13	61	9	78
Sturt			2	13	62	11	81
13P016A>S0A4	10P085>S0A15-S1A1	10P057>S0A9-S1A1	2	13	63	13	64
10P057>S0A19-S1A2-S2A4	10P057>S0A19-S1A2	10P057>S0A19-S1A2	2	13	64	9	72
10P057>S0A18-S1A3-S2A4	10P057>S0A18-S1A3	10P057>S0A18-S1A3	2	13	65	13	76
13P017A>S0A4	10P105>S0A1-S1A1	10P085>S0A6-S1A1	2	13	66	11
Sturt			2	13	67	10	81
13P019A>S0A3	10P057>S0A12-S1A3	10P086>S0A7-S1A1	2	13	68	19	69
10P068>S0A1-S1A1-S2A4	10P068>S0A1-S1A1	10P068>S0A1-S1A1	2	13	69	11	73
13P042D>S0A2	10P027>S0A10-S1A2	10P094>S0A12-S1A3	2	13	70	10	78
10P057>S0A13-S1A1-S2A1	10P057>S0A13-S1A1	10P057>S0A13-S1A1	2	14	1	10	65
10P094>S0A9-S1A2-S2A3	10P094>S0A9-S1A2	10P094>S0A9-S1A2	2	14	2	8	75
10P105>S0A1-S1A3-S2A3	10P105>S0A1-S1A3	10P105>S0A1-S1A3	2	14	3	16	109
10P062>S0A3-S1A1-S2A2	10P062>S0A3-S1A1	10P062>S0A3-S1A1	2	14	4	8	109
Magnet			2	14	5	10	78
13P016B>S0A2	10P085>S0A15-S1A1	10P057>S0A9-S1A3	2	14	6	16	71
10P057>S0A8-S1A3-S2A3	10P057>S0A8-S1A3	10P057>S0A8-S1A3	2	14	7	10	74
10P085>S0A10-S1A2-S2A2	10P085>S0A10-S1A2	10P085>S0A10-S1A2	2	14	8	9	85
10P057>S0A18-S1A3-S2A2	10P057>S0A18-S1A3	10P057>S0A18-S1A3	2	14	9	12	70
10P030>S0A2-S1A2-S2A1	10P030>S0A2-S1A2	10P030>S0A2-S1A2	2	14	10	8	106
13P017B>S0A1	10P105>S0A1-S1A2	10P085>S0A6-S1A1	2	14	11	9	113
Kaspa			2	14	12	11	104
13P019B>S0A3	10P057>S0A12-S1A3	10P086>S0A7-S1A2	2	14	13	9	115
13P017B>S0A2	10P105>S0A1-S1A2	10P085>S0A6-S1A1	2	14	14	10	112
AP3			2	14	15	13	83
13P014B>S0A4	10P042>S0A3-S1A1	10P094>S0A7-S1A1	2	14	16	6	84
10P057>S0A8-S1A3-S2A2	10P057>S0A8-S1A3	10P057>S0A8-S1A3	2	14	17	9	65
10P094>S0A6-S1A1-S2A2	10P094>S0A6-S1A1	10P094>S0A6-S1A1	2	14	18	8	88
Magnet			2	14	19	9	81
13P015B>S0A5	10P094>S0A1-S1A3	10P057>S0A6-S1A3	2	14	20	9	77
10P030>S0A6-S1A2-S2A3	10P030>S0A6-S1A2	10P030>S0A6-S1A2	2	14	21	10	86
Kaspa			2	14	22	12	99
13P012>S0A2	10P014>S0A5-S1A1	10P057>S0A5-S1A1	2	14	23	11	77
10P062>S0A5-S1A2-S2A3	10P062>S0A5-S1A2	10P062>S0A5-S1A2	2	14	24	11	70
10P027>S0A9-S1A1-S2A3	10P027>S0A9-S1A1	10P027>S0A9-S1A1	2	14	25	9	78
AP3			2	14	26	9	110
10P040>S0A2-S1A3-S2A1	10P040>S0A2-S1A3	10P040>S0A2-S1A3	2	14	27	12	101
13P013B>S0A5	10P042>S0A2-S1A2	10P057>S0A4-S1A2	2	14	28	10	71
13P018>S0A3	10P057>S0A11-S1A1	10P094>S0A15-S1A1	2	14	29	12	70
Magnet			2	14	30	8	85
NPZ2>F2A1-F3A4	NPZ2>F2A1	NPZ2>F2A1	2	14	31	10	76
10P049>S0A2-S1A3-S2A4	10P049>S0A2-S1A3	10P049>S0A2-S1A3	2	14	32	3	100
13P015A>S0A1	10P094>S0A1-S1A1	10P057>S0A6-S1A1	2	14	33	7	84
Kaspa			2	14	34	7	102
10P041>S0A11-S1A1-S2A1	10P041>S0A11-S1A1	10P041>S0A11-S1A1	2	14	35	8	81
10P062>S0A13-S1A1-S2A3	10P062>S0A13-S1A1	10P062>S0A13-S1A1	2	14	36	13	72
10P027>S0A7-S1A2-S2A4	10P027>S0A7-S1A2	10P027>S0A7-S1A2	2	14	37	11	66
10P094>S0A1-S1A1-S2A3	10P094>S0A1-S1A1	10P094>S0A1-S1A1	2	14	38	20	72
13P014A>S0A1	10P094>S0A7-S1A2	10P042>S0A3-S1A1	2	14	39	12	77
13P016A>S0A3	10P085>S0A15-S1A1	10P057>S0A9-S1A1	2	14	40	10	112
10P057>S0A4-S1A1-S2A1	10P057>S0A4-S1A1	10P057>S0A4-S1A1	2	14	41	12	64
NPZ2>F2A3-F3A2	NPZ2>F2A3	NPZ2>F2A3	2	14	42	11	77
13P017C>S0A2	10P085>S0A6-S1A1	10P105>S0A1-S1A2	2	14	43	11	107
10P062>S0A13-S1A1-S2A4	10P062>S0A13-S1A1	10P062>S0A13-S1A1	2	14	44	16	73
10P094>S0A1-S1A1-S2A2	10P094>S0A1-S1A1	10P094>S0A1-S1A1	2	14	45	12	83
AP3			2	14	46	14	86
13P014D>S0A1	10P042>S0A3-S1A2	10P094>S0A7-S1A2	2	14	47	8	99
10P030>S0A1-S1A1-S2A2	10P030>S0A1-S1A1	10P030>S0A1-S1A1	2	14	48	16	77
13P015B>S0A1	10P094>S0A1-S1A3	10P057>S0A6-S1A3	2	14	49	10	74
Magnet			2	14	50	9	73
10P057>S0A9-S1A3-S2A4	10P057>S0A9-S1A3	10P057>S0A9-S1A3	2	14	51	12	69
10P086>S0A7-S1A1-S2A4	10P086>S0A7-S1A1	10P086>S0A7-S1A1	2	14	52	14	69
10P027>S0A6-S1A2-S2A2	10P027>S0A6-S1A2	10P027>S0A6-S1A2	2	14	53	9
10P004>S0A2-S1A3-S2A3	10P004>S0A2-S1A3	10P004>S0A2-S1A3	2	14	54	16	77
10P040>S0A2-S1A1-S2A1	10P040>S0A2-S1A1	10P040>S0A2-S1A1	2	14	55	12	79
13P013A>S0A3	10P057>S0A4-S1A1	10P042>S0A2-S1A2	2	14	56
10P094>S0A8-S1A1-S2A3	10P094>S0A8-S1A1	10P094>S0A8-S1A1	2	14	57	12	75
10P085>S0A4-S1A1-S2A1	10P085>S0A4-S1A1	10P085>S0A4-S1A1	2	14	58	14	110
NPZ4>F2A3-F3A3	NPZ4>F2A3	NPZ4>F2A3	2	14	59	13	77
10P086>S0A2-S1A1-S2A3	10P086>S0A2-S1A1	10P086>S0A2-S1A1	2	14	60	16	91
Kaspa			2	14	61	16	108
13P015A>S0A3	10P094>S0A1-S1A1	10P057>S0A6-S1A1	2	14	62	10	77
AP3			2	14	63	15	82
10P040>S0A2-S1A3-S2A3	10P040>S0A2-S1A3	10P040>S0A2-S1A3	2	14	64	9	89
10P085>S0A18-S1A3-S2A1	10P085>S0A18-S1A3	10P085>S0A18-S1A3	2	14	65	18	64
Magnet			2	14	66	11	73
13P017C>S0A3	10P085>S0A6-S1A1	10P105>S0A1-S1A2	2	14	67	13	87
10P030>S0A11-S1A1-S2A2	10P030>S0A11-S1A1	10P030>S0A11-S1A1	2	14	68	16	79
10P027>S0A10-S1A1-S2A4	10P027>S0A10-S1A1	10P027>S0A10-S1A1	2	14	69	16	73
Kaspa			2	14	70	14	115
10P041>S0A9-S1A1-S2A3	10P041>S0A9-S1A1	10P041>S0A9-S1A1	2	15	1	11	81
13P043C>S0A1	10P085>S0A9-S1A2	10P027>S0A13-S1A1	2	15	2	7	112
M27			2	15	3	11	133
WAPEA-2211			2	15	4	10	109
13P014D>S0A2	10P042>S0A3-S1A2	10P094>S0A7-S1A2	2	15	5	8	88
10P030>S0A2-S1A2-S2A2	10P030>S0A2-S1A2	10P030>S0A2-S1A2	2	15	6	11	74
10P057>S0A10-S1A2-S2A2	10P057>S0A10-S1A2	10P057>S0A10-S1A2	2	15	7	10	66
10P049>S0A4-S1A2-S2A2	10P049>S0A4-S1A2	10P049>S0A4-S1A2	2	15	8	11	107
IFPI471			2	15	9	8	107
13P017D>S0A3	10P105>S0A1-S1A3	10P085>S0A6-S1A1	2	15	10	10	108
10P062>S0A5-S1A3-S2A4	10P062>S0A5-S1A3	10P062>S0A5-S1A3	2	15	11	8
10P057>S0A11-S1A1-S2A1	10P057>S0A11-S1A1	10P057>S0A11-S1A1	2	15	12	4	86
13P019B>S0A4	10P057>S0A12-S1A3	10P086>S0A7-S1A2	2	15	13	9	88
M27			2	15	14	6	125
13P015B>S0A4	10P094>S0A1-S1A3	10P057>S0A6-S1A3	2	15	15	9	66
13P013B>S0A3	10P042>S0A2-S1A2	10P057>S0A4-S1A2	2	15	16	9	72
13P012>S0A1	10P014>S0A5-S1A1	10P057>S0A5-S1A1	2	15	17	9	65
WAPEA-2211			2	15	18	9	89
13P019B>S0A5	10P057>S0A12-S1A3	10P086>S0A7-S1A2	2	15	19	10	129
13P017B>S0A3	10P105>S0A1-S1A2	10P085>S0A6-S1A1	2	15	20	10	107
WAPEA-2211			2	15	21	10	108
13P014B>S0A5	10P042>S0A3-S1A1	10P094>S0A7-S1A1	2	15	22	11	70
10P094>S0A1-S1A3-S2A2	10P094>S0A1-S1A3	10P094>S0A1-S1A3	2	15	23	10	81
IFPI471			2	15	24	8	111
NPZ1>F2A1-F3A3	NPZ1>F2A1	NPZ1>F2A1	2	15	25	10	70
13P016A>S0A1	10P085>S0A15-S1A1	10P057>S0A9-S1A1	2	15	26	8	109
10P027>S0A17-S1A2-S2A2	10P027>S0A17-S1A2	10P027>S0A17-S1A2	2	15	27	12
Mukta			2	15	28	10	105
13P012>S0A3	10P014>S0A5-S1A1	10P057>S0A5-S1A1	2	15	29	11	80
13P020A>S0A2	10P040>S0A2-S1A1	10P086>S0A6-S1A1	2	15	30	9	71
10P094>S0A12-S1A3-S2A1	10P094>S0A12-S1A3	10P094>S0A12-S1A3	2	15	31	8	83
10P057>S0A10-S1A2-S2A1	10P057>S0A10-S1A2	10P057>S0A10-S1A2	2	15	32	10	66
G010>F2A2	Rocket	Livia	2	15	33	10	68
10P086>S0A8-S1A1-S2A1	10P086>S0A8-S1A1	10P086>S0A8-S1A1	2	15	34	6	132
10P094>S0A8-S1A1-S2A2	10P094>S0A8-S1A1	10P094>S0A8-S1A1	2	15	35	8	81
10P062>S0A7-S1A1-S2A4	10P062>S0A7-S1A1	10P062>S0A7-S1A1	2	15	36	10	93
10P062>S0A6-S1A3-S2A1	10P062>S0A6-S1A3	10P062>S0A6-S1A3	2	15	37	8	99
10P027>S0A10-S1A1-S2A1	10P027>S0A10-S1A1	10P027>S0A10-S1A1	2	15	38	18	73
Mukta			2	15	39	15	90
13P015A>S0A2	10P094>S0A1-S1A1	10P057>S0A6-S1A1	2	15	40	6	77
10P057>S0A10-S1A1-S2A1	10P057>S0A10-S1A1	10P057>S0A10-S1A1	2	15	41	10	72
10P076>S0A3-S1A2-S2A3	10P076>S0A3-S1A2	10P076>S0A3-S1A2	2	15	42	12	87
Sturt			2	15	43	13	77
10P042>S0A3-S1A3-S2A2	10P042>S0A3-S1A3	10P042>S0A3-S1A3	2	15	44	13	75
10P040>S0A5-S1A1-S2A2	10P040>S0A5-S1A1	10P040>S0A5-S1A1	2	15	45	12	71
13P020A>S0A3	10P040>S0A2-S1A1	10P086>S0A6-S1A1	2	15	46	12	135
Mukta			2	15	47	13	93
10P014>S0A5-S1A1-S2A4	10P014>S0A5-S1A1	10P014>S0A5-S1A1	2	15	48	14	65
13P016B>S0A1	10P085>S0A15-S1A1	10P057>S0A9-S1A3	2	15	49	8	108
13P017A>S0A5	10P105>S0A1-S1A1	10P085>S0A6-S1A1	2	15	50	10	109
Mukta			2	15	51	16	87
Sturt			2	15	52	14	81
10P027>S0A10-S1A1-S2A3	10P027>S0A10-S1A1	10P027>S0A10-S1A1	2	15	53	11	80
10P057>S0A10-S1A2-S2A3	10P057>S0A10-S1A2	10P057>S0A10-S1A2	2	15	54	6	72
10P030>S0A12-S1A3-S2A4	10P030>S0A12-S1A3	10P030>S0A12-S1A3	2	15	55	9	89
NPZ6>F2A2-F3A1	NPZ6>F2A2	NPZ6>F2A2	2	15	56	10	86
10P027>S0A8-S1A1-S2A4	10P027>S0A8-S1A1	10P027>S0A8-S1A1	2	15	57	11	110
10P094>S0A3-S1A1-S2A3	10P094>S0A3-S1A1	10P094>S0A3-S1A1	2	15	58	8	69
10P057>S0A18-S1A3-S2A1	10P057>S0A18-S1A3	10P057>S0A18-S1A3	2	15	59	13	64
10P040>S0A2-S1A2-S2A1	10P040>S0A2-S1A2	10P040>S0A2-S1A2	2	15	60	11	81
13P023B>S0A1	10P041>S0A8-S1A2	10P057>S0A14-S1A2	2	15	61	15	85
Sturt			2	15	62	11	72
G008>F2A10	Santana	1342	2	15	63	11	67
10P086>S0A3-S1A3-S2A4	10P086>S0A3-S1A3	10P086>S0A3-S1A3	2	15	64	10	108
10P086>S0A6-S1A1-S2A2	10P086>S0A6-S1A1	10P086>S0A6-S1A1	2	15	65	12	105
10P085>S0A4-S1A1-S2A2	10P085>S0A4-S1A1	10P085>S0A4-S1A1	2	15	66	14
13P024B>S0A1	10P086>S0A2-S1A1	10P057>S0A15-S1A1	2	15	67	15	65
Mukta			2	15	68	13	99
13P024A>S0A4	10P086>S0A2-S1A3	10P057>S0A15-S1A2	2	15	69
13P025C>S0A1	10P057>S0A18-S1A3	10P085>S0A18-S1A3	2	15	70
10P062>S0A1-S1A2-S2A1	10P062>S0A1-S1A2	10P062>S0A1-S1A2	2	16	1	11	70
Bundi			2	16	2	10	74
13P026>S0A8	10P063>S0A1-S1A2	10P085>S0A10-S1A2	2	16	3
13P021E>S0A7	10P040>S0A5-S1A3	10P062>S0A1-S1A3	2	16	4	9	81
Helena			2	16	5	8	84
10P086>S0A3-S1A3-S2A1	10P086>S0A3-S1A3	10P086>S0A3-S1A3	2	16	6	10
10P062>S0A17-S1A1-S2A4	10P062>S0A17-S1A1	10P062>S0A17-S1A1	2	16	7	5	130
10P062>S0A7-S1A2-S2A2	10P062>S0A7-S1A2	10P062>S0A7-S1A2	2	16	8	9
13P021D>S0A1	10P040>S0A5-S1A2	10P062>S0A1-S1A3	2	16	9	9	79
King			2	16	10	7	86
10P040>S0A2-S1A3-S2A2	10P040>S0A2-S1A3	10P040>S0A2-S1A3	2	16	11
NPZ1>F2A2-F3A2	NPZ1>F2A2	NPZ1>F2A2	2	16	12	11	108
10P086>S0A6-S1A2-S2A2	10P086>S0A6-S1A2	10P086>S0A6-S1A2	2	16	13	8	127
10P062>S0A12-S1A1-S2A4	10P062>S0A12-S1A1	10P062>S0A12-S1A1	2	16	14	7	107
10P030>S0A2-S1A1-S2A2	10P030>S0A2-S1A1	10P030>S0A2-S1A1	2	16	15	9	84
10P062>S0A8-S1A3-S2A2	10P062>S0A8-S1A3	10P062>S0A8-S1A3	2	16	16	8	144
Helena			2	16	17	12	89
13P026>S0A9	10P063>S0A1-S1A2	10P085>S0A10-S1A2	2	16	18	10	103
10P086>S0A7-S1A2-S2A4	10P086>S0A7-S1A2	10P086>S0A7-S1A2	2	16	19	9	107
King			2	16	20	9	109
13P026>S0A3	10P063>S0A1-S1A2	10P085>S0A10-S1A2	2	16	21	10	105
13P021E>S0A1	10P040>S0A5-S1A3	10P062>S0A1-S1A3	2	16	22	12	79
Helena			2	16	23	9	81
13P021B>S0A3	10P040>S0A5-S1A1	10P062>S0A1-S1A3	2	16	24	10	75
13P020E>S0A5	10P040>S0A2-S1A3	10P086>S0A6-S1A2	2	16	25	9	142
King			2	16	26	8	86
13P020C>S0A7	10P086>S0A6-S1A2	10P040>S0A2-S1A2	2	16	27	11	107
13P020B>S0A1	10P086>S0A6-S1A1	10P040>S0A2-S1A2	2	16	28	18	64
13P020C>S0A6	10P086>S0A6-S1A2	10P040>S0A2-S1A2	2	16	29	7	117
Helena			2	16	30	12	87
10P085>S0A12-S1A1-S2A3	10P085>S0A12-S1A1	10P085>S0A12-S1A1	2	16	31	7	88
10P041>S0A11-S1A1-S2A4	10P041>S0A11-S1A1	10P041>S0A11-S1A1	2	16	32	11	82
10P094>S0A6-S1A3-S2A3	10P094>S0A6-S1A3	10P094>S0A6-S1A3	2	16	33	10	101
10P030>S0A2-S1A2-S2A4	10P030>S0A2-S1A2	10P030>S0A2-S1A2	2	16	34	11	84
10P094>S0A15-S1A1-S2A2	10P094>S0A15-S1A1	10P094>S0A15-S1A1	2	16	35	8	103
10P085>S0A6-S1A1-S2A4	10P085>S0A6-S1A1	10P085>S0A6-S1A1	2	16	36	8	113
King			2	16	37	9	80
10P057>S0A14-S1A1-S2A2	10P057>S0A14-S1A1	10P057>S0A14-S1A1	2	16	38	10	70
13P020E>S0A4	10P040>S0A2-S1A3	10P086>S0A6-S1A2	2	16	39	8	141
Helena			2	16	40
10P094>S0A13-S1A3-S2A2	10P094>S0A13-S1A3	10P094>S0A13-S1A3	2	16	41	9	84
10P057>S0A6-S1A3-S2A3	10P057>S0A6-S1A3	10P057>S0A6-S1A3	2	16	42	11	70
13P021B>S0A2	10P040>S0A5-S1A1	10P062>S0A1-S1A3	2	16	43
10P086>S0A4-S1A1-S2A2	10P086>S0A4-S1A1	10P086>S0A4-S1A1	2	16	44	8	123
10P004>S0A2-S1A3-S2A1	10P004>S0A2-S1A3	10P004>S0A2-S1A3	2	16	45	13	76
King			2	16	46	9	83
13P021D>S0A4	10P040>S0A5-S1A2	10P062>S0A1-S1A3	2	16	47	11	106
10P085>S0A2-S1A1-S2A4	10P085>S0A2-S1A1	10P085>S0A2-S1A1	2	16	48	11	81
Helena			2	16	49	12	79
10P062>S0A3-S1A1-S2A3	10P062>S0A3-S1A1	10P062>S0A3-S1A1	2	16	50	13	108
10P085>S0A5-S1A1-S2A3	10P085>S0A5-S1A1	10P085>S0A5-S1A1	2	16	51	11	81
King			2	16	52	10	81
13P022>S0A2	10P062>S0A6-S1A1	10P057>S0A13-S1A1	2	16	53
10P014>S0A5-S1A1-S2A2	10P014>S0A5-S1A1	10P014>S0A5-S1A1	2	16	54	14	78
13P023B>S0A3	10P041>S0A8-S1A2	10P057>S0A14-S1A2	2	16	55	13	70
10P062>S0A13-S1A2-S2A4	10P062>S0A13-S1A2	10P062>S0A13-S1A2	2	16	56	11	79
10P062>S0A6-S1A3-S2A2	10P062>S0A6-S1A3	10P062>S0A6-S1A3	2	16	57	8	97
10P030>S0A1-S1A1-S2A4	10P030>S0A1-S1A1	10P030>S0A1-S1A1	2	16	58	13	78
10P062>S0A13-S1A1-S2A1	10P062>S0A13-S1A1	10P062>S0A13-S1A1	2	16	59	18	70
10P030>S0A10-S1A1-S2A1	10P030>S0A10-S1A1	10P030>S0A10-S1A1	2	16	60	12	87
Helena			2	16	61	14	79
10P085>S0A12-S1A1-S2A1	10P085>S0A12-S1A1	10P085>S0A12-S1A1	2	16	62	10
13P026>S0A2	10P063>S0A1-S1A2	10P085>S0A10-S1A2	2	16	63	17
10P085>S0A2-S1A1-S2A2	10P085>S0A2-S1A1	10P085>S0A2-S1A1	2	16	64
10P062>S0A8-S1A3-S2A3	10P062>S0A8-S1A3	10P062>S0A8-S1A3	2	16	65	11	154
13P026>S0A1	10P063>S0A1-S1A2	10P085>S0A10-S1A2	2	16	66	9	88
Helena			2	16	67	9	83
13P023B>S0A2	10P041>S0A8-S1A2	10P057>S0A14-S1A2	2	16	68	16	69
Helena			2	16	69	14	72
King			2	16	70	11	82
13P009C>S0A1	NPZ3>F2A2	10P010>S0A5-S1A2	2	17	1	11	71
WAPEA-2211			2	17	2	11	107
13P009C>S0A2	NPZ3>F2A2	10P010>S0A5-S1A2	2	17	3
Dunwa			2	17	4	11	100
10P085>S0A8-S1A1-S2A1	10P085>S0A8-S1A1	10P085>S0A8-S1A1	2	17	5	4	144
10P085>S0A5-S1A1-S2A2	10P085>S0A5-S1A1	10P085>S0A5-S1A1	2	17	6	9	108
10P086>S0A2-S1A3-S2A2	10P086>S0A2-S1A3	10P086>S0A2-S1A3	2	17	7	13	105
10P057>S0A15-S1A1-S2A1	10P057>S0A15-S1A1	10P057>S0A15-S1A1	2	17	8	11	71
10P094>S0A6-S1A3-S2A1	10P094>S0A6-S1A3	10P094>S0A6-S1A3	2	17	9	3	105
10P062>S0A12-S1A1-S2A3	10P062>S0A12-S1A1	10P062>S0A12-S1A1	2	17	10	5	108
13P009C>S0A3	NPZ3>F2A2	10P010>S0A5-S1A2	2	17	11	10	79
G003>F2A4	Lumina	Konto	2	17	12	8	83
10P094>S0A12-S1A1-S2A2	10P094>S0A12-S1A1	10P094>S0A12-S1A1	2	17	13	7	103
10P030>S0A4-S1A1-S2A4	10P030>S0A4-S1A1	10P030>S0A4-S1A1	2	17	14	10	89
10P086>S0A1-S1A3-S2A3	10P086>S0A1-S1A3	10P086>S0A1-S1A3	2	17	15	10	71
IFPI471			2	17	16	9	102
13P009C>S0A4	NPZ3>F2A2	10P010>S0A5-S1A2	2	17	17	11	72
WAPEA-2211			2	17	18	11	101
Dunwa			2	17	19	6	102
10P041>S0A9-S1A3-S2A3	10P041>S0A9-S1A3	10P041>S0A9-S1A3	2	17	20	10	86
10P027>S0A7-S1A1-S2A2	10P027>S0A7-S1A1	10P027>S0A7-S1A1	2	17	21	12	65
10P062>S0A6-S1A2-S2A1	10P062>S0A6-S1A2	10P062>S0A6-S1A2	2	17	22	7	110
10P094>S0A6-S1A3-S2A4	10P094>S0A6-S1A3	10P094>S0A6-S1A3	2	17	23	9	103
10P086>S0A1-S1A3-S2A1	10P086>S0A1-S1A3	10P086>S0A1-S1A3	2	17	24	10	88
IFPI471			2	17	25	10	86
G010>F2A3	Rocket	Livia	2	17	26	12	71
WAPEA-2211			2	17	27	10	105
13P009C>S0A5	NPZ3>F2A2	10P010>S0A5-S1A2	2	17	28	9	72
Dunwa			2	17	29	11	78
10P085>S0A4-S1A1-S2A3	10P085>S0A4-S1A1	10P085>S0A4-S1A1	2	17	30	9	106
13P009C>S0A7	NPZ3>F2A2	10P010>S0A5-S1A2	2	17	31	9	74
IFPI471			2	17	32	4	109
NPZ1>F2A3-F3A1	NPZ1>F2A3	NPZ1>F2A3	2	17	33	8	81
13P009C>S0A8	NPZ3>F2A2	10P010>S0A5-S1A2	2	17	34	9	75
M27			2	17	35	7	130
10P094>S0A5-S1A1-S2A1	10P094>S0A5-S1A1	10P094>S0A5-S1A1	2	17	36	9	84
13P009C>S0A9	NPZ3>F2A2	10P010>S0A5-S1A2	2	17	37	8	72
13P010A>S0A1	10P030>S0A1-S1A1	NPZ4>F2A3	2	17	38	11	82
WAPEA-2211			2	17	39	13	95
13P010A>S0A2	10P030>S0A1-S1A1	NPZ4>F2A3	2	17	40	11	77
13P010A>S0A3	10P030>S0A1-S1A1	NPZ4>F2A3	2	17	41	10	85
10P085>S0A12-S1A1-S2A4	10P085>S0A12-S1A1	10P085>S0A12-S1A1	2	17	42
Dunwa			2	17	43	10	86
10P062>S0A5-S1A2-S2A4	10P062>S0A5-S1A2	10P062>S0A5-S1A2	2	17	44	8	108
10P004>S0A2-S1A1-S2A4	10P004>S0A2-S1A1	10P004>S0A2-S1A1	2	17	45	10	78
13P010A>S0A4	10P030>S0A1-S1A1	NPZ4>F2A3	2	17	46
10P040>S0A5-S1A1-S2A3	10P040>S0A5-S1A1	10P040>S0A5-S1A1	2	17	47	12	71
NPZ1>F2A2-F3A3	NPZ1>F2A2	NPZ1>F2A2	2	17	48	11	72
13P010A>S0A5	10P030>S0A1-S1A1	NPZ4>F2A3	2	17	49	15	83
10P062>S0A5-S1A2-S2A1	10P062>S0A5-S1A2	10P062>S0A5-S1A2	2	17	50	6	86
G002>F2A7	Sioux	Goblin	2	17	51	8	79
13P010A>S0A6	10P030>S0A1-S1A1	NPZ4>F2A3	2	17	52	12	64
IFPI471			2	17	53	11	90
13P022>S0A1	10P062>S0A6-S1A1	10P057>S0A13-S1A1	2	17	54	11	65
M27			2	17	55	10	118
13P021D>S0A3	10P040>S0A5-S1A2	10P062>S0A1-S1A3	2	17	56	12	88
10P075>S0A2-S1A1-S2A4	10P075>S0A2-S1A1	10P075>S0A2-S1A1	2	17	57	13
13P021B>S0A1	10P040>S0A5-S1A1	10P062>S0A1-S1A3	2	17	58	11	76
10P105>S0A1-S1A1-S2A1	10P105>S0A1-S1A1	10P105>S0A1-S1A1	2	17	59	11	78
10P030>S0A2-S1A1-S2A4	10P030>S0A2-S1A1	10P030>S0A2-S1A1	2	17	60	11	82
13P020E>S0A3	10P040>S0A2-S1A3	10P086>S0A6-S1A2	2	17	61	9	107
10P030>S0A13-S1A2-S2A3	10P030>S0A13-S1A2	10P030>S0A13-S1A2	2	17	62	8	90
13P020A>S0A5	10P040>S0A2-S1A1	10P086>S0A6-S1A1	2	17	63	8	77
WAPEA-2211			2	17	64	11	99
10P027>S0A18-S1A2-S2A2	10P027>S0A18-S1A2	10P027>S0A18-S1A2	2	17	65	13	76
Dunwa			2	17	66	13	82
13P020C>S0A5	10P086>S0A6-S1A2	10P040>S0A2-S1A2	2	17	67	14
IFPI471			2	17	68	9	84
10P040>S0A2-S1A1-S2A4	10P040>S0A2-S1A1	10P040>S0A2-S1A1	2	17	69	14	80
13P020A>S0A4	10P040>S0A2-S1A1	10P086>S0A6-S1A1	2	17	70	20	76
Mukta			2	18	1	13	102
13P009B>S0A5	NPZ3>F2A1	10P010>S0A5-S1A3	2	18	2	13	72
Mukta			2	18	3	13	105
10P027>S0A18-S1A2-S2A3	10P027>S0A18-S1A2	10P027>S0A18-S1A2	2	18	4
G002>F2A6	Sioux	Goblin	2	18	5	12	70
10P057>S0A9-S1A3-S2A1	10P057>S0A9-S1A3	10P057>S0A9-S1A3	2	18	6	12	77
10P030>S0A13-S1A2-S2A2	10P030>S0A13-S1A2	10P030>S0A13-S1A2	2	18	7	10	110
10P030>S0A10-S1A1-S2A3	10P030>S0A10-S1A1	10P030>S0A10-S1A1	2	18	8	11	109
10P040>S0A5-S1A1-S2A4	10P040>S0A5-S1A1	10P040>S0A5-S1A1	2	18	9	13	66
10P086>S0A2-S1A3-S2A3	10P086>S0A2-S1A3	10P086>S0A2-S1A3	2	18	10	13	92
Sturt			2	18	11	10	88
Dunwa			2	18	12	10	78
13P009B>S0A4	NPZ3>F2A1	10P010>S0A5-S1A3	2	18	13	12	66
NPZ3>F2A1-F3A1	NPZ3>F2A1	NPZ3>F2A1	2	18	14	16	80
G003>F2A1	Lumina	Konto	2	18	15	6	74
13P009B>S0A3	NPZ3>F2A1	10P010>S0A5-S1A3	2	18	16	16	74
63.1A			2	18	17	8
10P030>S0A12-S1A3-S2A2	10P030>S0A12-S1A3	10P030>S0A12-S1A3	2	18	18	9	91
13P009B>S0A2	NPZ3>F2A1	10P010>S0A5-S1A3	2	18	19	11	92
10P105>S0A1-S1A2-S2A1	10P105>S0A1-S1A2	10P105>S0A1-S1A2	2	18	20	10	70
NPZ4>F2A3-F3A1	NPZ4>F2A3	NPZ4>F2A3	2	18	21	13	66
10P094>S0A12-S1A2-S2A4	10P094>S0A12-S1A2	10P094>S0A12-S1A2	2	18	22	8	75
10P057>S0A6-S1A1-S2A1	10P057>S0A6-S1A1	10P057>S0A6-S1A1	2	18	23	9	79
10P094>S0A15-S1A1-S2A4	10P094>S0A15-S1A1	10P094>S0A15-S1A1	2	18	24
13P009B>S0A1	NPZ3>F2A1	10P010>S0A5-S1A3	2	18	25	9	70
10P040>S0A2-S1A2-S2A2	10P040>S0A2-S1A2	10P040>S0A2-S1A2	2	18	26	13	107
10P094>S0A5-S1A1-S2A3	10P094>S0A5-S1A1	10P094>S0A5-S1A1	2	18	27	12	89
13P009A>S0A3	NPZ3>F2A1	10P010>S0A5-S1A2	2	18	28	9	80
10P040>S0A5-S1A1-S2A1	10P040>S0A5-S1A1	10P040>S0A5-S1A1	2	18	29	13	78
10P094>S0A7-S1A1-S2A1	10P094>S0A7-S1A1	10P094>S0A7-S1A1	2	18	30	8	72
13P009A>S0A2	NPZ3>F2A1	10P010>S0A5-S1A2	2	18	31	10	66
13P009A>S0A1	NPZ3>F2A1	10P010>S0A5-S1A2	2	18	32	9	71
M17			2	18	33	4	108
Mukta			2	18	34	9	86
13P008B>S0A9	NPZ2>F2A3	10P004>S0A2-S1A3	2	18	35	10	71
10P105>S0A1-S1A3-S2A1	10P105>S0A1-S1A3	10P105>S0A1-S1A3	2	18	36	17	78
10P062>S0A1-S1A3-S2A4	10P062>S0A1-S1A3	10P062>S0A1-S1A3	2	18	37	9	70
Sturt			2	18	38	10	79
13P008B>S0A8	NPZ2>F2A3	10P004>S0A2-S1A3	2	18	39	12	78
13P008B>S0A7	NPZ2>F2A3	10P004>S0A2-S1A3	2	18	40	13	80
Sturt			2	18	41	12	80
13P008B>S0A6	NPZ2>F2A3	10P004>S0A2-S1A3	2	18	42	13	72
NPZ1>F2A2-F3A1	NPZ1>F2A2	NPZ1>F2A2	2	18	43	11	75
13P008B>S0A5	NPZ2>F2A3	10P004>S0A2-S1A3	2	18	44	15	77
Dunwa			2	18	45	10	80
10P059>S0A1-S1A3-S2A1	10P059>S0A1-S1A3	10P059>S0A1-S1A3	2	18	46	9	97
10P030>S0A10-S1A2-S2A4	10P030>S0A10-S1A2	10P030>S0A10-S1A2	2	18	47	13	84
13P008B>S0A4	NPZ2>F2A3	10P004>S0A2-S1A3	2	18	48	12	75
63.1A			2	18	49	8
13P008B>S0A3	NPZ2>F2A3	10P004>S0A2-S1A3	2	18	50	12	83
10P041>S0A9-S1A3-S2A4	10P041>S0A9-S1A3	10P041>S0A9-S1A3	2	18	51	12	83
13P008B>S0A2	NPZ2>F2A3	10P004>S0A2-S1A3	2	18	52	13	76
13P008B>S0A1	NPZ2>F2A3	10P004>S0A2-S1A3	2	18	53	11	73
M17			2	18	54	12	110
10P030>S0A9-S1A1-S2A3	10P030>S0A9-S1A1	10P030>S0A9-S1A1	2	18	55	8	93
10P030>S0A1-S1A3-S2A1	10P030>S0A1-S1A3	10P030>S0A1-S1A3	2	18	56
10P094>S0A6-S1A1-S2A1	10P094>S0A6-S1A1	10P094>S0A6-S1A1	2	18	57	10	79
Mukta			2	18	58	10	113
10P085>S0A15-S1A1-S2A2	10P085>S0A15-S1A1	10P085>S0A15-S1A1	2	18	59	13	73
Sturt			2	18	60	10	81
13P008A>S0A1	10P004>S0A2-S1A1	NPZ2>F2A1	2	18	61	11	79
10P086>S0A4-S1A1-S2A1	10P086>S0A4-S1A1	10P086>S0A4-S1A1	2	18	62	10	110
Dunwa			2	18	63	10	83
13P007C>S0A2	10P002>S0A1-S1A2	NPZ1>F2A3	2	18	64	12	76
13P007C>S0A1	10P002>S0A1-S1A2	NPZ1>F2A3	2	18	65	16	65
13P007B>S0A2	NPZ1>F2A2	10P002>S0A1-S1A1	2	18	66	12	75
Magnet			2	18	67	9	78
13P007B>S0A1	NPZ1>F2A2	10P002>S0A1-S1A1	2	18	68	12	75
10P030>S0A1-S1A3-S2A4	10P030>S0A1-S1A3	10P030>S0A1-S1A3	2	18	69	17	108
13P007A>S0A3	NPZ1>F2A1	10P002>S0A1-S1A1	2	18	70	12	71
13P002E>S0A4	10P027>S0A7-S1A3	10P085>S0A16-S1A3	2	19	1		73
Maki			2	19	2	13	84
10P042>S0A3-S1A2-S2A2	10P042>S0A3-S1A2	10P042>S0A3-S1A2	2	19	3	13	89
10P085>S0A9-S1A3-S2A2	10P085>S0A9-S1A3	10P085>S0A9-S1A3	2	19	4	12	130
NPZ3>F2A2-F3A4	NPZ3>F2A2	NPZ3>F2A2	2	19	5	13	74
63.1A			2	19	6	12	82
13P002E>S0A5	10P027>S0A7-S1A3	10P085>S0A16-S1A3	2	19	7	15	74
Maki			2	19	8	11	87
10P027>S0A17-S1A1-S2A1	10P027>S0A17-S1A1	10P027>S0A17-S1A1	2	19	9	12	76
10P068>S0A1-S1A1-S2A1	10P068>S0A1-S1A1	10P068>S0A1-S1A1	2	19	10	11
13P003>S0A1	10P057>S0A16-S1A3	10P027>S0A9-S1A1	2	19	11	10	74
13P003>S0A2	10P057>S0A16-S1A3	10P027>S0A9-S1A1	2	19	12	8	80
63.1A			2	19	13	11	78
13P004A>S0A1	10P057>S0A10-S1A1	10P085>S0A20-S1A1	2	19	14	12	72
10P094>S0A10-S1A2-S2A3	10P094>S0A10-S1A2	10P094>S0A10-S1A2	2	19	15	10	92
G003>F2A3	Lumina	Konto	2	19	16	7	84
13P004A>S0A2	10P057>S0A10-S1A1	10P085>S0A20-S1A1	2	19	17	12	70
G005>F2A3	Lidox	Athos	2	19	18	7	75
10P085>S0A16-S1A2-S2A2	10P085>S0A16-S1A2	10P085>S0A16-S1A2	2	19	19	15	65
10P062>S0A5-S1A3-S2A1	10P062>S0A5-S1A3	10P062>S0A5-S1A3	2	19	20	6
10P042>S0A3-S1A1-S2A1	10P042>S0A3-S1A1	10P042>S0A3-S1A1	2	19	21	10	72
10P057>S0A14-S1A1-S2A4	10P057>S0A14-S1A1	10P057>S0A14-S1A1	2	19	22	10	89
10P041>S0A9-S1A1-S2A4	10P041>S0A9-S1A1	10P041>S0A9-S1A1	2	19	23	12	106
10P057>S0A19-S1A2-S2A1	10P057>S0A19-S1A2	10P057>S0A19-S1A2	2	19	24	10	72
Maki			2	19	25	12	84
13P004A>S0A3	10P057>S0A10-S1A1	10P085>S0A20-S1A1	2	19	26	11	64
10P057>S0A8-S1A3-S2A1	10P057>S0A8-S1A3	10P057>S0A8-S1A3	2	19	27	12	65
63.1A			2	19	28	6	105
13P004A>S0A4	10P057>S0A10-S1A1	10P085>S0A20-S1A1	2	19	29	15	70
10P094>S0A10-S1A2-S2A4	10P094>S0A10-S1A2	10P094>S0A10-S1A2	2	19	30	7	85
Maki			2	19	31	10	83
10P085>S0A16-S1A1-S2A3	10P085>S0A16-S1A1	10P085>S0A16-S1A1	2	19	32	9
13P004B>S0A1	10P057>S0A10-S1A2	10P085>S0A20-S1A1	2	19	33	9	65
10P063>S0A1-S1A2-S2A4	10P063>S0A1-S1A2	10P063>S0A1-S1A2	2	19	34	8	71
10P004>S0A2-S1A3-S2A2	10P004>S0A2-S1A3	10P004>S0A2-S1A3	2	19	35	12	83
10P085>S0A9-S1A1-S2A3	10P085>S0A9-S1A1	10P085>S0A9-S1A1	2	19	36	11	108
10P030>S0A10-S1A1-S2A4	10P030>S0A10-S1A1	10P030>S0A10-S1A1	2	19	37	10	75
13P004B>S0A2	10P057>S0A10-S1A2	10P085>S0A20-S1A1	2	19	38	13	65
13P004B>S0A3	10P057>S0A10-S1A2	10P085>S0A20-S1A1	2	19	39	14	78
63.1A			2	19	40	8	88
13P006A>S0A1	10P027>S0A18-S1A1	10P086>S0A1-S1A3	2	19	41	18	64
Maki			2	19	42	13	82
10P004>S0A2-S1A1-S2A2	10P004>S0A2-S1A1	10P004>S0A2-S1A1	2	19	43	12	82
Maki			2	19	44	14	84
13P006A>S0A2	10P027>S0A18-S1A1	10P086>S0A1-S1A3	2	19	45	10
10P030>S0A2-S1A1-S2A1	10P030>S0A2-S1A1	10P030>S0A2-S1A1	2	19	46	11	86
10P062>S0A6-S1A2-S2A4	10P062>S0A6-S1A2	10P062>S0A6-S1A2	2	19	47	10	97
Kaspa			2	19	48	10
10P002>S0A1-S1A1-S2A4	10P002>S0A1-S1A1	10P002>S0A1-S1A1	2	19	49	15	74
Maki			2	19	50	15	74
10P059>S0A1-S1A3-S2A3	10P059>S0A1-S1A3	10P059>S0A1-S1A3	2	19	51	14	66
Maki			2	19	52	12	79
13P006A>S0A3	10P027>S0A18-S1A1	10P086>S0A1-S1A3	2	19	53	12	84
10P062>S0A1-S1A3-S2A3	10P062>S0A1-S1A3	10P062>S0A1-S1A3	2	19	54	10	74
13P006A>S0A4	10P027>S0A18-S1A1	10P086>S0A1-S1A3	2	19	55	17	75
Magnet			2	19	56	10	74
10P041>S0A11-S1A1-S2A2	10P041>S0A11-S1A1	10P041>S0A11-S1A1	2	19	57	11	79
13P006B>S0A2	10P086>S0A1-S1A2	10P027>S0A18-S1A2	2	19	58	16	76
10P094>S0A8-S1A1-S2A1	10P094>S0A8-S1A1	10P094>S0A8-S1A1	2	19	59	9	76
13P006B>S0A5	10P086>S0A1-S1A2	10P027>S0A18-S1A2	2	19	60	17	64
Maki			2	19	61	14	74
10P049>S0A4-S1A2-S2A1	10P049>S0A4-S1A2	10P049>S0A4-S1A2	2	19	62	9	66
10P085>S0A15-S1A1-S2A1	10P085>S0A15-S1A1	10P085>S0A15-S1A1	2	19	63	8	105
13P007A>S0A1	NPZ1>F2A1	10P002>S0A1-S1A1	2	19	64
Maki			2	19	65	12	74
AP3			2	19	66	12	99
13P007A>S0A2	NPZ1>F2A1	10P002>S0A1-S1A1	2	19	67	16	90
10P094>S0A10-S1A1-S2A1	10P094>S0A10-S1A1	10P094>S0A10-S1A1	2	19	68	10	88
10P085>S0A20-S1A1-S2A3	10P085>S0A20-S1A1	10P085>S0A20-S1A1	2	19	69	13	71
Kaspa			2	19	70	11	88
10P062>S0A5-S1A3-S2A2	10P062>S0A5-S1A3	10P062>S0A5-S1A3	2	20	1	10
G002>F2A5	Sioux	Goblin	2	20	2
10P010>S0A5-S1A2-S2A1	10P010>S0A5-S1A2	10P010>S0A5-S1A2	2	20	3	12	81
10P085>S0A10-S1A3-S2A3	10P085>S0A10-S1A3	10P085>S0A10-S1A3	2	20	4	10	144
G003>F2A6	Lumina	Konto	2	20	5	12	83
13P002E>S0A3	10P027>S0A7-S1A3	10P085>S0A16-S1A3	2	20	6	9	65
King			2	20	7	10	81
13P002E>S0A2	10P027>S0A7-S1A3	10P085>S0A16-S1A3	2	20	8	16	71
10P041>S0A5-S1A1-S2A4	10P041>S0A5-S1A1	10P041>S0A5-S1A1	2	20	9	3	72
10P057>S0A11-S1A1-S2A4	10P057>S0A11-S1A1	10P057>S0A11-S1A1	2	20	10	9	77
King			2	20	11	9	79
13P002E>S0A1	10P027>S0A7-S1A3	10P085>S0A16-S1A3	2	20	12	11	73
13P002D>S0A3	10P027>S0A7-S1A2	10P085>S0A16-S1A3	2	20	13	16	65
King			2	20	14	11	74
10P030>S0A10-S1A2-S2A1	10P030>S0A10-S1A2	10P030>S0A10-S1A2	2	20	15	10	81
10P062>S0A1-S1A3-S2A1	10P062>S0A1-S1A3	10P062>S0A1-S1A3	2	20	16	8	110
G008>F2A2	Santana	1342	2	20	17	10	73
NPZ1>F2A3-F3A2	NPZ1>F2A3	NPZ1>F2A3	2	20	18	11	83
10P010>S0A5-S1A2-S2A2	10P010>S0A5-S1A2	10P010>S0A5-S1A2	2	20	19	10
10P094>S0A8-S1A1-S2A4	10P094>S0A8-S1A1	10P094>S0A8-S1A1	2	20	20	8	85
10P062>S0A3-S1A1-S2A4	10P062>S0A3-S1A1	10P062>S0A3-S1A1	2	20	21	10	122
10P062>S0A5-S1A1-S2A1	10P062>S0A5-S1A1	10P062>S0A5-S1A1	2	20	22	9	137
13P002D>S0A2	10P027>S0A7-S1A2	10P085>S0A16-S1A3	2	20	23	11	64
10P027>S0A7-S1A1-S2A1	10P027>S0A7-S1A1	10P027>S0A7-S1A1	2	20	24	12	74
13P002D>S0A1	10P027>S0A7-S1A2	10P085>S0A16-S1A3	2	20	25	14	66
King			2	20	26	13	81
10P027>S0A8-S1A1-S2A2	10P027>S0A8-S1A1	10P027>S0A8-S1A1	2	20	27	10	123
13P002C>S0A2	10P085>S0A16-S1A2	10P027>S0A7-S1A2	2	20	28	13
Helena			2	20	29	8
13P002C>S0A1	10P085>S0A16-S1A2	10P027>S0A7-S1A2	2	20	30	7	79
10P057>S0A20-S1A1-S2A2	10P057>S0A20-S1A1	10P057>S0A20-S1A1	2	20	31	9	84
G005>F2A4	Lidox	Athos	2	20	32	6	71
Helena			2	20	33	15	75
13P002B>S0A2	10P027>S0A7-S1A2	10P085>S0A16-S1A2	2	20	34	12	66
10P105>S0A1-S1A2-S2A4	10P105>S0A1-S1A2	10P105>S0A1-S1A2	2	20	35	12	84
10P062>S0A6-S1A1-S2A3	10P062>S0A6-S1A1	10P062>S0A6-S1A1	2	20	36	12	82
10P062>S0A8-S1A3-S2A4	10P062>S0A8-S1A3	10P062>S0A8-S1A3	2	20	37	8	125
10P075>S0A2-S1A1-S2A3	10P075>S0A2-S1A1	10P075>S0A2-S1A1	2	20	38	17
Helena			2	20	39	13	80
13P002B>S0A1	10P027>S0A7-S1A2	10P085>S0A16-S1A2	2	20	40	14	75
10P062>S0A7-S1A2-S2A1	10P062>S0A7-S1A2	10P062>S0A7-S1A2	2	20	41	8	143
10P094>S0A6-S1A1-S2A4	10P094>S0A6-S1A1	10P094>S0A6-S1A1	2	20	42	12	84
10P057>S0A14-S1A2-S2A1	10P057>S0A14-S1A2	10P057>S0A14-S1A2	2	20	43	14
13P002A>S0A3	10P027>S0A7-S1A1	10P085>S0A16-S1A1	2	20	44	14
10P094>S0A9-S1A1-S2A2	10P094>S0A9-S1A1	10P094>S0A9-S1A1	2	20	45	10	84
10P057>S0A15-S1A1-S2A3	10P057>S0A15-S1A1	10P057>S0A15-S1A1	2	20	46	12	66
10P094>S0A6-S1A2-S2A1	10P094>S0A6-S1A2	10P094>S0A6-S1A2	2	20	47	7	88
13P002A>S0A2	10P027>S0A7-S1A1	10P085>S0A16-S1A1	2	20	48	10
King			2	20	49	10	84
13P002A>S0A1	10P027>S0A7-S1A1	10P085>S0A16-S1A1	2	20	50	14
13P001C>S0A3	10P085>S0A12-S1A2	10P057>S0A8-S1A3	2	20	51	10	73
13P001C>S0A2	10P085>S0A12-S1A2	10P057>S0A8-S1A3	2	20	52	14	71
King			2	20	53	12	79
10P062>S0A12-S1A1-S2A2	10P062>S0A12-S1A1	10P062>S0A12-S1A1	2	20	54	10	96
10P062>S0A5-S1A2-S2A2	10P062>S0A5-S1A2	10P062>S0A5-S1A2	2	20	55	11	85
13P001C>S0A1	10P085>S0A12-S1A2	10P057>S0A8-S1A3	2	20	56	12	74
10P030>S0A13-S1A2-S2A1	10P030>S0A13-S1A2	10P030>S0A13-S1A2	2	20	57	11	96
10P062>S0A17-S1A1-S2A3	10P062>S0A17-S1A1	10P062>S0A17-S1A1	2	20	58	10	108
10P085>S0A16-S1A2-S2A4	10P085>S0A16-S1A2	10P085>S0A16-S1A2	2	20	59	14	76
Helena			2	20	60	17	75
13P001B>S0A4	10P085>S0A12-S1A2	10P057>S0A8-S1A2	2	20	61	10	76
Helena			2	20	62	12	81
13P001B>S0A3	10P085>S0A12-S1A2	10P057>S0A8-S1A2	2	20	63	11	65
Helena			2	20	64	13	77
13P001B>S0A2	10P085>S0A12-S1A2	10P057>S0A8-S1A2	2	20	65	16	79
13P001B>S0A1	10P085>S0A12-S1A2	10P057>S0A8-S1A2	2	20	66	15	65
Helena			2	20	67	13	79
10P094>S0A9-S1A2-S2A4	10P094>S0A9-S1A2	10P094>S0A9-S1A2	2	20	68	8	88
10P105>S0A1-S1A3-S2A2	10P105>S0A1-S1A3	10P105>S0A1-S1A3	2	20	69	20	81
13P001A>S0A2	10P057>S0A8-S1A2	10P085>S0A12-S1A1	2	20	70	10	124

## Sheet: Supp Table S1B. Bivariate model
Supplemental Table S1B. Variance components, standard errors (SE) and Z ratio from ASReml-R output (Butler et al. 2018), from bivariate analysis of ascochyta blight score (ABS) and days to flower (DTF) in cycle 2 of recurrent selection of field pea. The model included pedigree information and assumed an unstructured variance structure (US) to model the covariance between addtive genetic effects, …
Variance component	Value	SE	Z ratio
Fitness
Log-likelihood	-5695.49
AIC	11413
BIC	11477.3
Trial effects
Block	8.14633e-08	nr	nr
DTF Range	6.29378	3.1144	2.02086
Additive genetic effects
ABS	2.48675	0.422521	5.88551
DTF	214.42	31.7246	6.75881
Covariance ABS-DTF	-14.8302	2.89827	-5.1169
Non-additive genetic effects
ABS	0.335895	0.386308	0.8695
DTF	74.7289	17.3465	4.308
Covariance ABS-DTF	1.7134	1.90876	0.897655
Residual effects
ABS	3.77538	0.29471	12.8105
DTF	97.2962	8.30858	11.7103
Covariance ABS-DTF	-5.51463	1.17578	-4.6902
Narrow-sense heritability
ABS	0.376893	0.0500152	7.53556
DTF	0.554853	0.0532165	10.4263
Correlation of additive genetic effects
ABS-DTF	-0.64224	0.0739793	-8.68134
Correlation of non-additive genetic effects
ABS-DTF	0.34199	0.503639	0.679039
Correlation of residual effects
ABS-DTF	-0.287732	0.0546465	-5.26533
nr denotes non reported values for non-significant components

## Sheet: Supp Table S1C. MateSel preds
Supplemental Table S1C. Predictions of genetic gains in index and PBV for cycle 3 from optimal contributions selection for ascochyta blight score (ABS) and days to flower (DTF) using MateSel (Kinghorn and Kinghorn 2022). The parameters set in MateSel were target degrees 60, target achieved coancestry 0.075, and number of crosses 150. The goal was to reduce both ABS and DTF.
Parameter	Units	Selection goal	Selection index weights	Mean trait value in Cycle 2	Mean PBV in candidates	Prediction of mean PBV in next cycle	Change in mean PBV in next cycle
Index		Increase			-0.139007	16.9097	17.0487
ABS	number	Decrease	-10	10.2	-0.107375	-1.73917	-1.63179
DTF	days	Decrease	-0.5	88.4	2.42552	0.963983	-1.46154

## Sheet: Supp Table S1D Mating list cyc3
Supplemental Table S1D. Mating list used to obtain Cycle 3 S0 progeny. The optimised design was generated in MateSel using an index derived from predicted breeding values from the Cycle 2 bivariate analysis for ascochyta blight score and days to flower.
Cross number	Female parent genotype	Male parent genotype
1	10P010>S0A5-S1A2-S2A3	10P010>S0A5-S1A2-S2A3
2	10P027>S0A13-S1A1-S2A1	10P010>S0A5-S1A2-S2A3
3	G003>F2A1	10P010>S0A5-S1A2-S2A3
4	10P057>S0A4-S1A2-S2A1	10P027>S0A13-S1A1-S2A1
5	G006>F2A13	10P027>S0A13-S1A1-S2A1
6	10P094>S0A7-S1A1-S2A3	10P027>S0A17-S1A1-S2A4
7	10P057>S0A11-S1A1-S2A1	10P027>S0A6-S1A2-S2A2
8	G002>F2A2	10P027>S0A6-S1A2-S2A2
9	10P049>S0A2-S1A3-S2A4	10P041>S0A5-S1A1-S2A4
10	10P057>S0A15-S1A2-S2A1	10P041>S0A5-S1A1-S2A4
11	10P057>S0A4-S1A2-S2A1	10P041>S0A5-S1A1-S2A4
12	10P057>S0A9-S1A1-S2A3	10P041>S0A5-S1A1-S2A4
13	10P062>S0A6-S1A3-S2A1	10P041>S0A5-S1A1-S2A4
14	10P063>S0A1-S1A2-S2A3	10P041>S0A5-S1A1-S2A4
15	13P038A>S0A3	10P041>S0A5-S1A1-S2A4
16	G002>F2A9	10P041>S0A5-S1A1-S2A4
17	G003>F2A5	10P041>S0A5-S1A1-S2A4
18	G003>F2A7	10P041>S0A5-S1A1-S2A4
19	G008>F2A8	10P041>S0A5-S1A1-S2A4
20	10P027>S0A8-S1A1-S2A1	10P049>S0A2-S1A3-S2A4
21	10P057>S0A15-S1A2-S2A1	10P049>S0A2-S1A3-S2A4
22	10P076>S0A6-S1A1-S2A2	10P049>S0A2-S1A3-S2A4
23	10P094>S0A6-S1A3-S2A1	10P049>S0A2-S1A3-S2A4
24	G002>F2A9	10P049>S0A2-S1A3-S2A4
25	G003>F2A5	10P049>S0A2-S1A3-S2A4
26	G005>F2A4	10P049>S0A2-S1A3-S2A4
27	10P049>S0A2-S1A3-S2A4	10P057>S0A11-S1A1-S2A1
28	10P062>S0A17-S1A1-S2A4	10P057>S0A11-S1A1-S2A1
29	10P076>S0A6-S1A1-S2A2	10P057>S0A11-S1A1-S2A1
30	G006>F2A13	10P057>S0A11-S1A1-S2A1
31	G007>F2A12	10P057>S0A11-S1A1-S2A1
32	10P049>S0A2-S1A3-S2A4	10P057>S0A4-S1A2-S2A1
33	10P057>S0A10-S1A2-S2A3	10P057>S0A4-S1A2-S2A1
34	10P094>S0A7-S1A1-S2A2	10P057>S0A4-S1A2-S2A1
35	13P046>S0A13	10P057>S0A4-S1A2-S2A1
36	G003>F2A1	10P057>S0A4-S1A2-S2A1
37	G003>F2A1	10P057>S0A4-S1A2-S2A1
38	G003>F2A3	10P057>S0A4-S1A2-S2A1
39	G005>F2A4	10P057>S0A4-S1A2-S2A1
40	10P057>S0A11-S1A1-S2A1	10P057>S0A5-S1A1-S2A4
41	10P057>S0A15-S1A2-S2A1	10P057>S0A5-S1A1-S2A4
42	10P076>S0A6-S1A1-S2A2	10P057>S0A5-S1A1-S2A4
43	G001>F2A13	10P057>S0A5-S1A1-S2A4
44	G003>F2A5	10P057>S0A5-S1A1-S2A4
45	G006>F2A13	10P057>S0A5-S1A1-S2A4
46	G003>F2A1	10P057>S0A6-S1A1-S2A4
47	10P057>S0A10-S1A2-S2A3	10P063>S0A1-S1A2-S2A3
48	10P057>S0A4-S1A2-S2A2	10P063>S0A1-S1A2-S2A3
49	G008>F2A8	10P063>S0A1-S1A2-S2A3
50	10P027>S0A8-S1A1-S2A1	10P086>S0A8-S1A1-S2A1
51	10P057>S0A11-S1A1-S2A1	10P086>S0A8-S1A1-S2A1
52	10P057>S0A4-S1A2-S2A1	10P086>S0A8-S1A1-S2A1
53	10P094>S0A7-S1A1-S2A2	10P086>S0A8-S1A1-S2A1
54	G003>F2A5	10P086>S0A8-S1A1-S2A1
55	G003>F2A7	10P086>S0A8-S1A1-S2A1
56	G007>F2A12	10P086>S0A8-S1A1-S2A1
57	G008>F2A8	10P086>S0A8-S1A1-S2A1
58	10P062>S0A17-S1A1-S2A4	10P094>S0A1-S1A3-S2A4
59	10P057>S0A10-S1A2-S2A3	10P094>S0A13-S1A1-S2A4
60	10P094>S0A6-S1A3-S2A1	10P094>S0A13-S1A1-S2A4
61	G002>F2A7	10P094>S0A13-S1A1-S2A4
62	G002>F2A9	10P094>S0A3-S1A1-S2A3
63	10P030>S0A9-S1A1-S2A2	10P094>S0A6-S1A3-S2A1
64	10P057>S0A11-S1A1-S2A1	10P094>S0A6-S1A3-S2A1
65	13P046>S0A13	10P094>S0A6-S1A3-S2A1
66	10P027>S0A8-S1A1-S2A1	10P094>S0A7-S1A1-S2A2
67	G003>F2A7	10P094>S0A7-S1A1-S2A2
68	G006>F2A13	10P094>S0A7-S1A1-S2A2
69	10P076>S0A6-S1A1-S2A2	13P014B>S0A2
70	G003>F2A5	13P014B>S0A2
71	G003>F2A7	13P014B>S0A2
72	G006>F2A13	13P014B>S0A2
73	13P028C>S0A1	13P021E>S0A4
74	G008>F2A7	13P021E>S0A4
75	10P057>S0A15-S1A2-S2A1	13P022>S0A4
76	G003>F2A7	13P022>S0A4
77	13P009C>S0A9	13P035B>S0A3
78	10P030>S0A9-S1A1-S2A2	13P035C>S0A2
79	G003>F2A7	13P038A>S0A3
80	10P076>S0A6-S1A1-S2A2	G001>F2A11
81	10P057>S0A11-S1A1-S2A1	G002>F2A7
82	10P085>S0A6-S1A1-S2A1	G002>F2A7
83	10P094>S0A6-S1A3-S2A1	G002>F2A7
84	13P014B>S0A2	G002>F2A7
85	G003>F2A7	G002>F2A7
86	10P010>S0A5-S1A2-S2A3	G002>F2A9
87	10P027>S0A13-S1A1-S2A1	G002>F2A9
88	10P057>S0A15-S1A2-S2A1	G002>F2A9
89	10P085>S0A6-S1A1-S2A1	G002>F2A9
90	10P094>S0A6-S1A3-S2A1	G002>F2A9
91	13P046>S0A13	G002>F2A9
92	G003>F2A1	G002>F2A9
93	G007>F2A12	G002>F2A9
94	G008>F2A7	G002>F2A9
95	10P027>S0A13-S1A1-S2A1	G003>F2A1
96	10P063>S0A1-S1A2-S2A3	G003>F2A1
97	10P076>S0A6-S1A1-S2A2	G003>F2A1
98	10P094>S0A6-S1A3-S2A1	G003>F2A1
99	G003>F2A5	G003>F2A1
100	G003>F2A7	G003>F2A1
101	G005>F2A4	G003>F2A1
102	10P027>S0A13-S1A1-S2A1	G003>F2A5
103	10P057>S0A14-S1A2-S2A2	G003>F2A5
104	10P057>S0A15-S1A2-S2A1	G003>F2A5
105	10P094>S0A7-S1A1-S2A2	G003>F2A5
106	13P038A>S0A3	G003>F2A5
107	G002>F2A7	G003>F2A5
108	G003>F2A5	G003>F2A5
109	G008>F2A8	G003>F2A5
110	10P049>S0A2-S1A3-S2A4	G003>F2A7
111	10P057>S0A11-S1A1-S2A1	G003>F2A7
112	10P057>S0A9-S1A1-S2A3	G003>F2A7
113	13P036A>S0A6	G003>F2A7
114	13P046>S0A13	G003>F2A7
115	G002>F2A2	G003>F2A7
116	G003>F2A7	G003>F2A7
117	G006>F2A13	G003>F2A7
118	G010>F2A2	G003>F2A7
119	10P057>S0A5-S1A1-S2A4	G005>F2A1
120	10P076>S0A6-S1A1-S2A2	G005>F2A1
121	10P094>S0A7-S1A1-S2A2	G005>F2A1
122	10P094>S0A7-S1A1-S2A3	G005>F2A1
123	13P046>S0A13	G005>F2A1
124	G003>F2A5	G005>F2A1
125	G003>F2A7	G005>F2A1
126	G006>F2A13	G005>F2A1
127	G007>F2A12	G005>F2A1
128	10P094>S0A7-S1A1-S2A3	G005>F2A3
129	13P046>S0A13	G005>F2A3
130	G005>F2A4	G005>F2A3
131	G007>F2A12	G005>F2A3
132	G008>F2A8	G005>F2A3
133	10P027>S0A13-S1A1-S2A1	G005>F2A4
134	10P057>S0A4-S1A2-S2A1	G005>F2A4
135	10P063>S0A1-S1A2-S2A3	G005>F2A4
136	13P014B>S0A2	G005>F2A4
137	G002>F2A9	G005>F2A4
138	G002>F2A9	G005>F2A4
139	G003>F2A5	G005>F2A4
140	G003>F2A7	G005>F2A4
141	G007>F2A12	G005>F2A4
142	10P049>S0A2-S1A3-S2A4	G005>F2A6
143	10P057>S0A15-S1A2-S2A1	G005>F2A6
144	G003>F2A7	G005>F2A6
145	13P052B>S0A3	G007>F2A12
146	10P010>S0A5-S1A2-S2A3	G008>F2A8
147	G003>F2A5	G008>F2A8
148	G003>F2A7	G008>F2A8
149	10P085>S0A6-S1A1-S2A1	NPZ3>F2A2-F3A1
150	13P014B>S0A2	NPZ6>F2A2-F3A4
