# Supplementary material for: Accuracy of Selection in Early Generations of Field Pea Breeding Increases by Exploiting the Information Contained in Correlated Traits
Source: Plants (Basel). 2023 Mar 2;12(5):1141. doi: 10.3390/plants12051141 (PMC10005560; doi:10.3390/plants12051141)
Supplement: Supplementary file 1 [file plants-12-01141-s001.zip › Supplemental Table S2 - Cycle 3 trial data.xlsx]

## Sheet: Supp Table S2A. Trial obs
Supplemental Table S2A. List of Genotypes and trait data in cycle 3 of experimental field pea population, including parental records. The trial was a partially replicated design with single-plant plots distributed 20 rows wide by 80 ranges (columns) deep, divided in four sub-blocks. The evaluated traits include single plant grai yield (GY), dry biomass (BM), square root of number of branches (Br)…
Genotype	Female parent genotype	Male parent genotype	Generation	Block	Range	Row	GY	BM	Br	DTF	ABS	SB	CST	SD	EAngle	IL
19P111>S0A1	G005>F2A4-F3A9	G003>F2A10-F3A7	Cross line S0	1	1	1	4.75	7.16	1	68	5	6.56	2.38	2.94	60.3	1.66667
10P041>S0A5-S1A1-S2A3-S3A17-S4A3	10P041>S0A5-S1A1-S2A3-S3A17	10P041>S0A5-S1A1-S2A3-S3A17	Selfed parent line S2+	1	1	2			1	74	1				85.4
19P071>S0A1	G008>F2A2-F3A9	10P094>S0A7-S1A1-S2A1-S3A4	Cross line S0	1	1	3	5.81	12.59	1.41421	73	6	8.09	1.85	2.32	78.9	2.5
Maki			Replicated Control	1	1	4	2.41	2.73	1	77	6	1.53	1.54	2.12	47.6	1.42857
10P057>S0A15-S1A2-S2A3-S3A2-S4A2	10P057>S0A15-S1A2-S2A3-S3A2	10P057>S0A15-S1A2-S2A3-S3A2	Selfed parent line S2+	1	1	5	3.11	5.48	1	71	4	3.21	1.52	2.67	80.6	2.5
19P006>S0A4	10P041>S0A5-S1A1-S2A3-S3A2	G002>F2A9-F3A10	Cross line S0	1	1	6	2.54	4.86	1.41421	80	11	2.24	1.15	1.59	76.4	1.66667
Magnet			Replicated Control	1	1	7	3.54	6	1	74	5	2.33	1.72	2.32	43.2	3.33333
19P073>S0A9	10P049>S0A2-S1A3-S2A4-S3A8	13P038B>S0A1-S1A2	Cross line S0	1	1	8	4.64	7.56	1	65	3	6.27	1.66	1.91	83.4	1.66667
10P086>S0A8-S1A1-S2A2-S3A7-S4A3	10P086>S0A8-S1A1-S2A2-S3A7	10P086>S0A8-S1A1-S2A2-S3A7	Selfed parent line S2+	1	1	9	0.31	0.84	1	68	1		0.68	1.91	41.4	3.33333
19P101>S0A4	G002>F2A9-F3A10	10P086>S0A8-S1A1-S2A2-S3A6	Cross line S0	1	1	10	25.28	45.36	1	68	3	11.94	2.23	2.66	19.5	5
19P028>S0A2	10P057>S0A4-S1A2-S2A2-S3A7	G005>F2A2-F3A3	Cross line S0	3	1	11				68	4				62.4
G008>F2A2-F3A6-F4A3	G008>F2A2-F3A6	G008>F2A2-F3A6	Selfed parent line S2+	3	1	12	19.95	30.2	1.41421	66	8				46.5
63.1A			Replicated Control	3	1	13
10P063>S0A1-S1A2-S2A4-S3A1-S4A2	10P063>S0A1-S1A2-S2A4-S3A1	10P063>S0A1-S1A2-S2A4-S3A1	Selfed parent line S2+	3	1	14		1.46	1		0	2.61	0.95	1.62	89.8	1.11111
G003>F2A10-F3A7-F4A1	G003>F2A10-F3A7	G003>F2A10-F3A7	Selfed parent line S2+	3	1	15	24.08	35.77	2.23607	70	4	5.15	1.99	2.27	68.9	2.5
19P073>S0A13	10P049>S0A2-S1A3-S2A4-S3A8	13P038B>S0A1-S1A2	Cross line S0	3	1	16	3.79	6.24	1	64	7		1.8	2.25	71.2	1.42857
19P013>S0A2	10P041>S0A5-S1A1-S2A3-S3A8	10P057>S0A5-S1A1-S2A2-S3A3	Cross line S0	3	1	17	5.54	8.05	1	69	7	1.68	1.72	2.33	84.4	1.66667
King			Replicated Control	3	1	18	5.49	9.63	1.41421	74	6	6.21	2.11	2.51	75.1	2
19P078>S0A5	G003>F2A10-F3A11	13P038B>S0A1-S1A7	Cross line S0	3	1	19	15.29	24.77	1.73205	73	4	7.74	2.49	2.75	84.5	2
10P057>S0A9-S1A1-S2A1-S3A2-S4A2	10P057>S0A9-S1A1-S2A1-S3A2	10P057>S0A9-S1A1-S2A1-S3A2	Selfed parent line S2+	3	1	20	0	2.86	1	70	0	3.63	2.48	2.82	88.7	1.42857
19P035>S0A4	10P041>S0A5-S1A1-S2A3-S3A9	10P063>S0A1-S1A2-S2A4-S3A1	Cross line S0	1	2	1	24.76	47.84	2	73	11	8.97	2.61	3.11	68.7	2
19P048>S0A5	10P094>S0A7-S1A1-S2A2-S3A2	10P027>S0A8-S1A3	Cross line S0	1	2	2	29.7	44.63	2	71	5	8.33	3.05	3.5	70.3	2.5
Dunwa			Replicated Control	1	2	3						11.56	1.97	2.19	83.2	2.5
G005>F2A3-F3A12-F4A3	G005>F2A3-F3A12	G005>F2A3-F3A12	Selfed parent line S2+	1	2	4				67					44.1
19P113>S0A3	G003>F2A4-F3A2	10P076>S0A6-S1A1-S2A2-S3A6	Cross line S0	1	2	5	30	48.13	1.73205	73	7	15.87	2.54	3.34	74.5	2.5
G003>F2A4-F3A15-F4A1	G003>F2A4-F3A15	G003>F2A4-F3A15	Selfed parent line S2+	1	2	6	13.23	21.59	1.73205	75	6	11.33	2.29	2.62	87.3	3.33333
19P125>S0A5	10P041>S0A5-S1A1-S2A3-S3A16	10P094>S0A7-S1A1-S2A3-S3A2	Cross line S0	1	2	7	5.53	8.98	1.41421	79	8	9.37	1.61	2.56	8.7	2
Kaspa			Replicated Control	1	2	8									82.3
19P066>S0A2	G005>F2A2-F3A8	13P017C>S0A1-S1A1	Cross line S0	1	2	9	5.66	10.94	1.73205	74	3	11.18	1.86	2.21	73.7	5
G003>F2A10-F3A10-F4A1	G003>F2A10-F3A10	G003>F2A10-F3A10	Selfed parent line S2+	1	2	10	13.74	21.43	2	74	5	7.65	2.35	2.68	79.2	2.5
19P015>S0A3	10P057>S0A5-S1A1-S2A2-S3A7	G005>F2A2-F3A4	Cross line S0	3	2	11	29.02	36.35	1.41421	62	5				82
Bundi			Replicated Control	3	2	12	27.07	35.91	1	65	6	5.88	2.36	2.78	44.5	2
19P105>S0A5	10P041>S0A5-S1A1-S2A3-S3A19	G003>F2A10-F3A1	Cross line S0	3	2	13	30.85	54.08	1.73205	74	9	22.24	3.72	4.16	88.6	2.5
10P027>S0A8-S1A4-S2A1	10P027>S0A8-S1A4	10P027>S0A8-S1A4	Selfed parent line S2+	3	2	14	5.82	17.33	2	82	10	3.45	2.3	3.13	63.4	1.66667
Magnet			Replicated Control	3	2	15	17.78	28.41	1.73205	74	6	5.01		2.65	85.9	2.5
19P066>S0A4	G005>F2A2-F3A8	13P017C>S0A1-S1A1	Cross line S0	3	2	16	6.86	20.73	1.41421	65	4				84.5
10P041>S0A5-S1A1-S2A3-S3A5-S4A2	10P041>S0A5-S1A1-S2A3-S3A5	10P041>S0A5-S1A1-S2A3-S3A5	Selfed parent line S2+	3	2	17	7.62	14.95	1	74	10	21.65	1.98	2.16	87.3	1.66667
G003>F2A10-F3A1-F4A2	G003>F2A10-F3A1	G003>F2A10-F3A1	Selfed parent line S2+	3	2	18	15.53	24.17	1.73205	69	5	7.32			87.7	3.33333
19P132>S0A5	10P094>S0A7-S1A1-S2A2-S3A10	G008>F2A2-F3A6	Cross line S0	3	2	19	12.35	19.47	1.41421	68	5	4.56	1.8	2.11	82.6	2
19P135>S0A3	NPZ2>F2A1-F3A1-F4A3	G005>F2A3-F3A13	Cross line S0	3	2	20	15.8	25.67	1.41421	64	4	10.58		2.17	74.3	3.33333
King			Replicated Control	1	3	1	19.67	31.7	2	75	8	3.66	2.26	2.8	85.5	2.5
19P052>S0A4	10P063>S0A1-S1A2-S2A4-S3A5	10P094>S0A7-S1A1-S2A2-S3A6	Cross line S0	1	3	2	25.13	36.8	1.73205	73	5	9.4	2.07	3.26	86.1	3.33333
19P028>S0A5	10P057>S0A4-S1A2-S2A2-S3A7	G005>F2A2-F3A3	Cross line S0	1	3	3	46.05	60.27	2.23607	64	5	14.15	2.93	3.23	65.3	2.5
19P127>S0A3	10P057>S0A9-S1A1-S2A1-S3A1	10P086>S0A8-S1A1-S2A4-S3A1	Cross line S0	1	3	4	27.62	41.39	1.73205	66	5	8.14	2.18	2.57	72	2
Cooke			Replicated Control	1	3	5			1	69	14				68
13P014B>S0A2-S1A3-S2A1	13P014B>S0A2-S1A3	13P014B>S0A2-S1A3	Selfed parent line S2+	1	3	6	20.44	39.77	2.23607	74	5	7.85	2.73	3.14	45	2.5
10P041>S0A5-S1A1-S2A3-S3A13-S4A1	10P041>S0A5-S1A1-S2A3-S3A13	10P041>S0A5-S1A1-S2A3-S3A13	Selfed parent line S2+	1	3	7	17.3	28.28	1.41421	73	15	51.01	2.86	2.99	81	3.33333
10P041>S0A5-S1A1-S2A3-S3A14-S4A1	10P041>S0A5-S1A1-S2A3-S3A14	10P041>S0A5-S1A1-S2A3-S3A14	Selfed parent line S2+	1	3	8	22.34	42.21	1.73205	69	11	10.4	3.2	3.64	86	2
10P049>S0A2-S1A3-S2A4-S3A7-S4A3	10P049>S0A2-S1A3-S2A4-S3A7	10P049>S0A2-S1A3-S2A4-S3A7	Selfed parent line S2+	1	3	9	8.87	27.6	2.44949	84	6	7.84	2.09	2.59	21	2
19P003>S0A4	G003>F2A4-F3A10	10P010>S0A5-S1A1-S2A4	Cross line S0	1	3	10	14.96	21.6	1.41421	78	2	4.44	2.02	2.66	79	2.5
10P041>S0A5-S1A1-S2A3-S3A1-S4A2	10P041>S0A5-S1A1-S2A3-S3A1	10P041>S0A5-S1A1-S2A3-S3A1	Selfed parent line S2+	3	3	11	20.92	33.04	1	71	16	12.35	2.48	2.86	89	2
10P086>S0A8-S1A1-S2A2-S3A4-S4A3	10P086>S0A8-S1A1-S2A2-S3A4	10P086>S0A8-S1A1-S2A2-S3A4	Selfed parent line S2+	3	3	12	14.09	20.86	2	67	5	6.43	1.44	2.17	88	5
G007>F2A16-F3A1	G007>F2A16	G007>F2A16	Selfed parent line S2+	3	3	13	30.51	51.09	1.73205	65	6		2.37	2.9	44	5
Kaspa			Replicated Control	3	3	14	21.89	46.57	1.73205	79	9	4.23	1.58	2.17	85	2
19P021>S0A3	10P057>S0A15-S1A2-S2A3-S3A4	10P010>S0A5-S1A1-S2A8	Cross line S0	3	3	15	27.38	42.84	2	71	5	2.1	1.77	2.12	46	1.66667
G005>F2A3-F3A2-F4A3	G005>F2A3-F3A2	G005>F2A3-F3A2	Selfed parent line S2+	3	3	16			1	56	5				89
19P109>S0A6	G003>F2A10-F3A5	13P040>S0A1-S1A2	Cross line S0	3	3	17	25.52	37.54	2	73	5	11.25	3.01	3.72	87	2.5
G005>F2A3-F3A9-F4A1	G005>F2A3-F3A9	G005>F2A3-F3A9	Selfed parent line S2+	3	3	18	8.55	11.93	1.41421	64	6	3.98	1.83	2.14	65	2
19P092>S0A2	G002>F2A9-F3A1	10P086>S0A8-S1A1-S2A2-S3A5	Cross line S0	3	3	19				69					22
WAPEA-2211			Replicated Control	3	3	20	13.93	28.68	1.73205	89	10	8.38	1.64	1.76	89	2.5
10P057>S0A15-S1A2-S2A3-S3A2-S4A3	10P057>S0A15-S1A2-S2A3-S3A2	10P057>S0A15-S1A2-S2A3-S3A2	Selfed parent line S2+	1	4	1	14.62	34.83	2	70	8	5.99	2.28	3.47	68	2.5
Kaspa			Replicated Control	1	4	2	25.59	68.08	1.73205	84	7	30	3.61	3.93	18	2.5
19P048>S0A2	10P094>S0A7-S1A1-S2A2-S3A2	10P027>S0A8-S1A3	Cross line S0	1	4	3	32.43	49.8	1.73205	72	8	24.77	2.86	3.08	83	2
19P063>S0A1	10P105>S0A1-S1A1-S2A4-S3A1	10P057>S0A6-S1A1-S2A4-S3A1	Cross line S0	1	4	4	57.08	77.17	2.23607	71	4	14.65	3.34	3.79	89	3.33333
NPZ2>F2A1-F3A1-F4A1-F5A3	NPZ2>F2A1-F3A1-F4A1	NPZ2>F2A1-F3A1-F4A1	Selfed parent line S2+	1	4	5				73					80
63.1A			Replicated Control	1	4	6									81
10P057>S0A4-S1A2-S2A2-S3A3-S4A2	10P057>S0A4-S1A2-S2A2-S3A3	10P057>S0A4-S1A2-S2A2-S3A3	Selfed parent line S2+	1	4	7	23.49	31.72	1.73205	74	6	11.37	2.97	3.41	88	2
19P084>S0A6	10P094>S0A7-S1A1-S2A1-S3A6	G007>F2A16	Cross line S0	1	4	8	26.15	46.01	1.41421	65	4	4.04		3.4	61	5
10P062>S0A6-S1A2-S2A2-S3A1-S4A2	10P062>S0A6-S1A2-S2A2-S3A1	10P062>S0A6-S1A2-S2A2-S3A1	Selfed parent line S2+	1	4	9	11.52	57.64	3	89	3	12.17	2.66	2.94	80	3.33333
10P063>S0A1-S1A2-S2A4-S3A5-S4A2	10P063>S0A1-S1A2-S2A4-S3A5	10P063>S0A1-S1A2-S2A4-S3A5	Selfed parent line S2+	1	4	10	17.84	24.74	2	74	8	7.74	1.87	3.2	86	2
M17			Replicated Control	3	4	11	4.19	22.88	3.16228	84	2	2.25	1.51	2.04	79	2
19P105>S0A6	10P041>S0A5-S1A1-S2A3-S3A19	G003>F2A10-F3A1	Cross line S0	3	4	12	46.6	78.77	2.44949	74	6	16.11	2.97	3.37	87	2.5
19P136>S0A3	NPZ6>F2A2-F3A1-F4A1	G003>F2A4-F3A15	Cross line S0	3	4	13	37.55	59.21	2.23607	69	7	17.99	2.55	2.92	78	2.5
G003>F2A10-F3A6-F4A3	G003>F2A10-F3A6	G003>F2A10-F3A6	Selfed parent line S2+	3	4	14	23.33	36.99	2.44949	74	4	14.65	1.71	2.77	73	3.33333
13P014B>S0A2-S1A3-S2A3	13P014B>S0A2-S1A3	13P014B>S0A2-S1A3	Selfed parent line S2+	3	4	15	9.88	58.51	2	70	13	24.49	3.43	3.95	79	2
19P114>S0A6	13P022>S0A1-S1A3	G003>F2A4-F3A3	Cross line S0	3	4	16				68					57
CCC7155			Replicated Control	3	4	17	34.95	56.57	2.44949	73	5	5.43	1.55	2.04	81	2
10P049>S0A2-S1A3-S2A4-S3A4-S4A3	10P049>S0A2-S1A3-S2A4-S3A4	10P049>S0A2-S1A3-S2A4-S3A4	Selfed parent line S2+	3	4	18	13.37	21.41	1.73205	64	7	7.52	1.93	2.11	68	2.5
19P006>S0A2	10P041>S0A5-S1A1-S2A3-S3A2	G002>F2A9-F3A10	Cross line S0	3	4	19				71					72
19P027>S0A6	G003>F2A1-F3A3	10P057>S0A4-S1A2-S2A2-S3A6	Cross line S0	3	4	20	34.26	50.08	2	68	3	19.47	3.03	3.32	74	2
G005>F2A3-F3A11-F4A3	G005>F2A3-F3A11	G005>F2A3-F3A11	Selfed parent line S2+	1	5	1	25.44	39.27	2	68	6	6.84	2.16	2.48	88	1.66667
19P053>S0A6	10P041>S0A5-S1A1-S2A3-S3A15	10P094>S0A7-S1A1-S2A2-S3A7	Cross line S0	1	5	2	70.51	116.19	2.44949	73	6	10.05	3.2	3.69	83	5
19P126>S0A4	10P094>S0A7-S1A1-S2A3-S3A3	10P049>S0A2-S1A3-S2A4-S3A7	Cross line S0	1	5	3	16.93	105.32	4.24264	84	3	14.09	1.76	2.3	65	2.5
CCC7155			Replicated Control	1	5	4	38.44	71.73	1.73205	76	5	5.49	2.57	3.27	89	2.5
19P074>S0A3	10P057>S0A5-S1A1-S2A4-S3A9	13P038B>S0A1-S1A3	Cross line S0	1	5	5	49.91	74.64	2.44949	68	3	14.85	2.09	2.44	82	2.5
10P057>S0A4-S1A2-S2A2-S3A5-S4A3	10P057>S0A4-S1A2-S2A2-S3A5	10P057>S0A4-S1A2-S2A2-S3A5	Selfed parent line S2+	1	5	6	0.38	3.31	2	83	4	7.22	2.15	2.31	43	2.5
19P001>S0A8	10P041>S0A5-S1A1-S2A3-S3A5	10P010>S0A5-S1A1-S2A1	Cross line S0	1	5	7									35
19P120>S0A1	G003>F2A4-F3A9	10P086>S0A8-S1A1-S2A4-S3A4	Cross line S0	1	5	8	38.82	52.18	2	70	4				49
Mukta			Replicated Control	1	5	9	36.36	66.42	2	79	9	17.25	2.29	2.46	76	2
10P049>S0A2-S1A3-S2A4-S3A2-S4A2	10P049>S0A2-S1A3-S2A4-S3A2	10P049>S0A2-S1A3-S2A4-S3A2	Selfed parent line S2+	1	5	10	16.35	67.03	2.23607	85	3	4.13	1.67	2.51	45	1.66667
19P021>S0A2	10P057>S0A15-S1A2-S2A3-S3A4	10P010>S0A5-S1A1-S2A8	Cross line S0	3	5	11			1	70	13				67
19P064>S0A1	G005>F2A3-F3A7	13P014B>S0A2-S1A2	Cross line S0	3	5	12	42.46	64.3	2.23607	65	4	11.49	3.51	4.22	71	2.5
19P076>S0A4	10P086>S0A8-S1A1-S2A2-S3A4	13P038B>S0A1-S1A5	Cross line S0	3	5	13	8.34	16.53	1.41421	83	5	4.47	1.62	2.12	67	3.33333
19P072>S0A1	13P038B>S0A1-S1A1	10P041>S0A5-S1A1-S2A3-S3A18	Cross line S0	3	5	14	31.22	47.35	2	67	5	8.06	2.05	2.45	57	2.5
10P041>S0A5-S1A1-S2A3-S3A9-S4A2	10P041>S0A5-S1A1-S2A3-S3A9	10P041>S0A5-S1A1-S2A3-S3A9	Selfed parent line S2+	3	5	15	11.5	24.48	1.73205	69	6	5.82	1.98	2.44	80	2
AP3			Replicated Control	3	5	16	20.81	45.08	1.73205	74	5	9.92	1.91	2.43	75	2.5
G007>F2A15-F3A2	G007>F2A15	G007>F2A15	Selfed parent line S2+	3	5	17	47.02	81.17	1.73205	78	7	28.13	2.14	2.2	48	3.33333
19P013>S0A4	10P041>S0A5-S1A1-S2A3-S3A8	10P057>S0A5-S1A1-S2A2-S3A3	Cross line S0	3	5	18	12.98	18.94	2	68	7	5.65	1.19	2.11	80	2
Sturt			Replicated Control	3	5	19				67					82
19P086>S0A1	G005>F2A3-F3A8	G002>F2A8-F3A2	Cross line S0	3	5	20	21.47	42.92	1.73205	68	5	14.93	2.34	2.49	88	2.5
Kaspa			Replicated Control	1	6	1	20.99	33.89	1	74	13		1.9	2.52	88	2
G005>F2A2-F3A5-F4A1	G005>F2A2-F3A5	G005>F2A2-F3A5	Selfed parent line S2+	1	6	2	10.86	18.38	1	62	6	8.99	2.11	2.88	74	3.33333
13P040>S0A1-S1A2-S2A2	13P040>S0A1-S1A2	13P040>S0A1-S1A2	Selfed parent line S2+	1	6	3	22.5	59.43	1.73205	74	6	12.5	3.05	3.39	89	1.66667
G003>F2A4-F3A14-F4A2	G003>F2A4-F3A14	G003>F2A4-F3A14	Selfed parent line S2+	1	6	4	3.83	63.4	2	73	4	16.64	2.73	3.18	44	3.33333
19P015>S0A4	10P057>S0A5-S1A1-S2A2-S3A7	G005>F2A2-F3A4	Cross line S0	1	6	5	30.9	44.97	2.23607	70	8	3.32	1.61	2	78	1.66667
13P014B>S0A2-S1A1-S2A3	13P014B>S0A2-S1A1	13P014B>S0A2-S1A1	Selfed parent line S2+	1	6	6	33.47	67.43	2	78	8	9.06	2.35	2.51	81	2.5
CCC7155			Replicated Control	1	6	7			2	82	9				34
10P057>S0A15-S1A2-S2A3-S3A5-S4A1	10P057>S0A15-S1A2-S2A3-S3A5	10P057>S0A15-S1A2-S2A3-S3A5	Selfed parent line S2+	1	6	8			2.64575	70	5				87
19P136>S0A1	NPZ6>F2A2-F3A1-F4A1	G003>F2A4-F3A15	Cross line S0	1	6	9	28.7	48.35	2	73	3	7.68	2.12	2.49	85	2.5
19P020>S0A2	10P057>S0A15-S1A2-S2A3-S3A3	G005>F2A4-F3A2	Cross line S0	1	6	10	27.12	46.88	2.23607	74	3	13.25	2.3	2.7	80	2
19P130>S0A3	G008>F2A2-F3A4	G005>F2A3-F3A12	Cross line S0	3	6	11				83
G002>F2A9-F3A3-F4A1	G002>F2A9-F3A3	G002>F2A9-F3A3	Selfed parent line S2+	3	6	12	30.82	48.04	2	69	2	5.72	2.07	2.28	87	3.33333
Kaspa			Replicated Control	3	6	13	15.01	23.91	1	78	7	10.98	1.65	2.3	79	2.5
10P085>S0A5-S1A1-S2A2-S3A2-S4A3	10P085>S0A5-S1A1-S2A2-S3A2	10P085>S0A5-S1A1-S2A2-S3A2	Selfed parent line S2+	3	6	14	23.12	41.66	2.44949	74	5	13.36	2.26	2.59	81	3.33333
19P050>S0A3	10P049>S0A2-S1A3-S2A4-S3A6	10P094>S0A7-S1A1-S2A2-S3A4	Cross line S0	3	6	15	17	26.57	2.23607	73	3	13.77	2.53	2.87	80	3.33333
Kaspa			Replicated Control	3	6	16	20.98	36.75	1.41421	79	10	8.02	1.56	1.79	75	2
19P089>S0A4	G002>F2A9-F3A11	G002>F2A7-F3A3	Cross line S0	3	6	17	25.76	51.97	2	67	5	8.29	2.22	2.75	70	3.33333
19P036>S0A4	10P041>S0A5-S1A1-S2A3-S3A10	10P063>S0A1-S1A2-S2A4-S3A2	Cross line S0	3	6	18	22.83	33.5	2	68	6	7.78	2.21	2.59	56	2.5
19P126>S0A2	10P094>S0A7-S1A1-S2A3-S3A3	10P049>S0A2-S1A3-S2A4-S3A7	Cross line S0	3	6	19	9.45	73.71	3.31662	95	4	8.27	1.92	2.57	84	2.5
19P106>S0A1	G003>F2A10-F3A2	10P076>S0A6-S1A1-S2A2-S3A5	Cross line S0	3	6	20	34.7	65.45	2.23607	76	1	14.82	2.64	3.17	75	2.5
19P022>S0A1	10P041>S0A5-S1A1-S2A3-S3A7	10P057>S0A4-S1A2-S2A2-S3A1	Cross line S0	1	7	1	31.31	70.39	2.23607	65	7	12.11	3.35	3.94	88	2.5
10P086>S0A8-S1A1-S2A2-S3A3-S4A3	10P086>S0A8-S1A1-S2A2-S3A3	10P086>S0A8-S1A1-S2A2-S3A3	Selfed parent line S2+	1	7	2				66					87
10P049>S0A2-S1A3-S2A4-S3A4-S4A1	10P049>S0A2-S1A3-S2A4-S3A4	10P049>S0A2-S1A3-S2A4-S3A4	Selfed parent line S2+	1	7	3	28.62	42.75	2.23607	62	3		0.96	3.05	80	3.33333
19P108>S0A1	10P094>S0A9-S1A2-S2A2-S3A3	G003>F2A10-F3A4	Cross line S0	1	7	4	53.65	94.81	3	69	4	5.36	1.76	2.19	55	2.5
19P027>S0A3	G003>F2A1-F3A3	10P057>S0A4-S1A2-S2A2-S3A6	Cross line S0	1	7	5	78.03	117.74	2.44949	68	3	21.89	2.94	3.46	74	2.5
King			Replicated Control	1	7	6	47.2	95.43	2.64575	74	4	5.68	2.53	2.87	88	2.5
G007>F2A17-F3A3	G007>F2A17	G007>F2A17	Selfed parent line S2+	1	7	7	4.49	24.97	2.23607	96	2	6.92	2.3	2.96	57	2
10P057>S0A9-S1A1-S2A1-S3A1-S4A3	10P057>S0A9-S1A1-S2A1-S3A1	10P057>S0A9-S1A1-S2A1-S3A1	Selfed parent line S2+	1	7	8	9.78	30.49	2.64575	84	3	5.78	2.63	2.88	78	2.5
19P109>S0A3	G003>F2A10-F3A5	13P040>S0A1-S1A2	Cross line S0	1	7	9	36.71	68.26	1.73205	79	4	11.56	2.24	2.58	71	2.5
Bundi			Replicated Control	1	7	10	3.67	5.19	1	81	8		1.66	2.3	83	0.909091
10P041>S0A5-S1A1-S2A3-S3A8-S4A3	10P041>S0A5-S1A1-S2A3-S3A8	10P041>S0A5-S1A1-S2A3-S3A8	Selfed parent line S2+	3	7	11	4.36	7.4	1	69	8		1.76	2.34	80	1.42857
Mukta			Replicated Control	3	7	12			1	78	7				80
10P057>S0A5-S1A1-S2A4-S3A7-S4A2	10P057>S0A5-S1A1-S2A4-S3A7	10P057>S0A5-S1A1-S2A4-S3A7	Selfed parent line S2+	3	7	13	7.77	10.57	1.73205	75	7	2.07	1.37	2.04	84	1.25
10P085>S0A6-S1A1-S2A4-S3A2-S4A1	10P085>S0A6-S1A1-S2A4-S3A2	10P085>S0A6-S1A1-S2A4-S3A2	Selfed parent line S2+	3	7	14	8.33	39.73	2.23607	88	4	5.94	2	2.68	85	2.5
19P127>S0A4	10P057>S0A9-S1A1-S2A1-S3A1	10P086>S0A8-S1A1-S2A4-S3A1	Cross line S0	3	7	15	11.32	16.74	1.41421	69	4	8.44	2.68	3.21	84	1.42857
13P041B>S0A1-S1A1-S2A2	13P041B>S0A1-S1A1	13P041B>S0A1-S1A1	Selfed parent line S2+	3	7	16			1	82	4				37
19P044>S0A3	10P094>S0A10-S1A1-S2A2-S3A1	10P057>S0A5-S1A1-S2A4-S3A7	Cross line S0	3	7	17	25.28	38.71	2.23607	69	1	13.5	2	2.77	80	2.5
AP3			Replicated Control	3	7	18			1.41421	79	3				61
19P090>S0A5	G003>F2A4-F3A13	G002>F2A7-F3A4	Cross line S0	3	7	19	26.49	44.67	2.23607	72	1				53
G005>F2A2-F3A8-F4A1	G005>F2A2-F3A8	G005>F2A2-F3A8	Selfed parent line S2+	3	7	20	19.01	29.13	1.41421	64	5	8.48	2.77	3.2	78	2
10P094>S0A12-S1A3-S2A1-S3A1-S4A2	10P094>S0A12-S1A3-S2A1-S3A1	10P094>S0A12-S1A3-S2A1-S3A1	Selfed parent line S2+	1	8	1	30.64	66.06	2.23607	70	12	8.08	2.63	2.89	66	3.33333
10P094>S0A7-S1A1-S2A2-S3A13-S4A2	10P094>S0A7-S1A1-S2A2-S3A13	10P094>S0A7-S1A1-S2A2-S3A13	Selfed parent line S2+	1	8	2	11.13	22.23	2	74	7	9.43	2.25	2.37	72	2.5
Kaspa			Replicated Control	1	8	3	20.41	42.1	1.41421	84	4	23.33	3.28	3.69	82	2.5
10P094>S0A10-S1A1-S2A2-S3A3-S4A2	10P094>S0A10-S1A1-S2A2-S3A3	10P094>S0A10-S1A1-S2A2-S3A3	Selfed parent line S2+	1	8	4	75.97	137.81	2.64575	74	5	16.88	2.41	3.04	53	3.33333
G008>F2A2-F3A7-F4A2	G008>F2A2-F3A7	G008>F2A2-F3A7	Selfed parent line S2+	1	8	5	37.12	54.66	2.23607	69	7	9.61	2.12	2.79	68	2
G008>F2A2-F3A7-F4A3	G008>F2A2-F3A7	G008>F2A2-F3A7	Selfed parent line S2+	1	8	6									62
13P017C>S0A1-S1A2-S2A2	13P017C>S0A1-S1A2	13P017C>S0A1-S1A2	Selfed parent line S2+	1	8	7									45
Dunwa			Replicated Control	1	8	8	60.39	93.46	2	69	3	7.82	3.17	3.75	58	3.33333
19P038>S0A2	10P063>S0A1-S1A2-S2A4-S3A4	NPZ6>F2A2-F3A1-F4A3	Cross line S0	1	8	9	38.86	58.57	2	69	6	7.11	2.89	3.24	84	2
19P082>S0A3	G005>F2A4-F3A7	13P041B>S0A1-S1A1	Cross line S0	1	8	10	36.11	55.36	2.23607	69	5	6.61	2.45	2.73	60	2.5
G005>F2A4-F3A2-F4A3	G005>F2A4-F3A2	G005>F2A4-F3A2	Selfed parent line S2+	3	8	11	19.72	27.56	1.41421	68	7	10.26	1.91	2.28	70	1.66667
19P091>S0A3	G002>F2A7-F3A5	NPZ6>F2A2-F3A1-F4A4	Cross line S0	3	8	12	35.75	68.63	2	73	7	16.37	2.12	2.48	67	2.5
10P085>S0A6-S1A1-S2A4-S3A4-S4A1	10P085>S0A6-S1A1-S2A4-S3A4	10P085>S0A6-S1A1-S2A4-S3A4	Selfed parent line S2+	3	8	13			2.23607	80	4				74
19P122>S0A5	G005>F2A3-F3A1	10P086>S0A8-S1A1-S2A4-S3A5	Cross line S0	3	8	14	14.25	20.66	1.73205	69	3	7.25	2.49	2.9	79	2
WAPEA-2211			Replicated Control	3	8	15	13.1	35.9	2	88	5	1.47	1.5	2.32	74	1.66667
19P058>S0A5	G005>F2A3-F3A6	10P094>S0A7-S1A1-S2A2-S3A12	Cross line S0	3	8	16	15.84	24.95	1.73205	66	3	5.63	2.34	2.89	62	2
19P034>S0A3	10P062>S0A6-S1A2-S2A2-S3A1	10P010>S0A5-S1A1-S2A10	Cross line S0	3	8	17			3.16228	88	0				82
13P038B>S0A1-S1A4-S2A2	13P038B>S0A1-S1A4	13P038B>S0A1-S1A4	Selfed parent line S2+	3	8	18	18.93	31.65	1.73205	69	3	8.9	2.25	2.91	82	2.5
10P057>S0A5-S1A1-S2A4-S3A5-S4A1	10P057>S0A5-S1A1-S2A4-S3A5	10P057>S0A5-S1A1-S2A4-S3A5	Selfed parent line S2+	3	8	19	20.93	30.25	2	64	0	2.94	2.08	2.67	83	1.66667
Cooke			Replicated Control	3	8	20	18.48	34.76	1.41421	68	5		1.84	2.27	57	2.5
10P094>S0A7-S1A1-S2A2-S3A10-S4A1	10P094>S0A7-S1A1-S2A2-S3A10	10P094>S0A7-S1A1-S2A2-S3A10	Selfed parent line S2+	1	9	1			2.64575	70	5				65
Sturt			Replicated Control	1	9	2	30.82	47.35	2	71	7	4.51	2.28	2.73	82	2.5
10P041>S0A5-S1A1-S2A3-S3A11-S4A1	10P041>S0A5-S1A1-S2A3-S3A11	10P041>S0A5-S1A1-S2A3-S3A11	Selfed parent line S2+	1	9	3	35.2	70.86	2	74	19	7.89	2.02	2.41	84	2
19P075>S0A3	10P057>S0A6-S1A1-S2A4-S3A2	13P038B>S0A1-S1A4	Cross line S0	1	9	4	60.72	93.17	2.64575	65	6	13.3	2.33	2.61	48	2.5
AP3			Replicated Control	1	9	5			2.64575	79	2				15
10P010>S0A5-S1A1-S2A11-S3A3	10P010>S0A5-S1A1-S2A11	10P010>S0A5-S1A1-S2A11	Selfed parent line S2+	1	9	6	31.86	46.9	2	79	6	11.04	2.76	3.51	72	2.5
19P041>S0A1	10P041>S0A5-S1A1-S2A3-S3A5	10P085>S0A6-S1A1-S2A4-S3A1	Cross line S0	1	9	7			2.44949	96	4				30
19P060>S0A1	10P010>S0A5-S1A1-S2A11	10P094>S0A7-S1A1-S2A3-S3A1	Cross line S0	1	9	8	41.97	61.28	2.44949	74	5	9.68	2.76	2.95	44	3.33333
10P094>S0A7-S1A1-S2A2-S3A6-S4A1	10P094>S0A7-S1A1-S2A2-S3A6	10P094>S0A7-S1A1-S2A2-S3A6	Selfed parent line S2+	1	9	9	18.22	26.6	1.73205	74	6	3.08	1.52	2.12	79	2.5
10P094>S0A7-S1A1-S2A2-S3A6-S4A2	10P094>S0A7-S1A1-S2A2-S3A6	10P094>S0A7-S1A1-S2A2-S3A6	Selfed parent line S2+	1	9	10	33.2	51.21	2	74	6	17.26	3.15	3.88	67	2.5
19P042>S0A1	13P038B>S0A1-S1A11	10P085>S0A6-S1A1-S2A4-S3A3	Cross line S0	3	9	11	23.37	33.45	2.23607	74	6	6.78	1.8	2.15	70	2.5
13P040>S0A1-S1A2-S2A1	13P040>S0A1-S1A2	13P040>S0A1-S1A2	Selfed parent line S2+	3	9	12	41.75	63.33	2	74	8	13.13	2.69	2.9	82	1.66667
19P073>S0A10	10P049>S0A2-S1A3-S2A4-S3A8	13P038B>S0A1-S1A2	Cross line S0	3	9	13				68					58
M17			Replicated Control	3	9	14			2.82843	84	2				79
13P038B>S0A1-S1A7-S2A2	13P038B>S0A1-S1A7	13P038B>S0A1-S1A7	Selfed parent line S2+	3	9	15	10.06	14.79	1.73205	73	5	4.76	2.31	2.59	79	2
19P099>S0A5	G005>F2A4-F3A8	G002>F2A9-F3A8	Cross line S0	3	9	16	5.77	8.92	1	63	4	8.63	2	2.43	89	2.5
Magnet			Replicated Control	3	9	17	12.46	20.58	1.41421	74	8	6.1	1.75	2.29	67	2.5
10P030>S0A9-S1A1-S2A3-S3A1-S4A2	10P030>S0A9-S1A1-S2A3-S3A1	10P030>S0A9-S1A1-S2A3-S3A1	Selfed parent line S2+	3	9	18	6.22	9.7	1.41421	74	6	6.9	2.21	2.67	80	1.42857
10P086>S0A8-S1A1-S2A2-S3A6-S4A1	10P086>S0A8-S1A1-S2A2-S3A6	10P086>S0A8-S1A1-S2A2-S3A6	Selfed parent line S2+	3	9	19				82					40
NPZ2>F2A1-F3A1-F4A3-F5A1	NPZ2>F2A1-F3A1-F4A3	NPZ2>F2A1-F3A1-F4A3	Selfed parent line S2+	3	9	20	24.57	37.56	1.73205	69	6	5.48	1.96	2.52	85	2.5
19P090>S0A3	G003>F2A4-F3A13	G002>F2A7-F3A4	Cross line S0	1	10	1	52.73	93.93	2.64575	74	10	23.11	2.23	3.68	85	2.5
19P014>S0A6	10P094>S0A9-S1A2-S2A2-S3A2	10P057>S0A5-S1A1-S2A2-S3A6	Cross line S0	1	10	2	31.81	46.37	2.23607	65	5	5.28	2.15	2.47	57	1.66667
10P010>S0A5-S1A1-S2A8-S3A2	10P010>S0A5-S1A1-S2A8	10P010>S0A5-S1A1-S2A8	Selfed parent line S2+	1	10	3	12.91	30.37	2.44949	80	2	11.05	2.17	2.62	58	5
M17			Replicated Control	1	10	4	25.72	81.25	4.12311	84	5	6.02	0.79	2.33	89	5
G002>F2A7-F3A4-F4A1	G002>F2A7-F3A4	G002>F2A7-F3A4	Selfed parent line S2+	1	10	5			2.44949	74	6				89
10P027>S0A8-S1A2-S2A3	10P027>S0A8-S1A2	10P027>S0A8-S1A2	Selfed parent line S2+	1	10	6	49.32	74.57	2	74	6	7.15	3.05	3.27	76	1.66667
10P086>S0A8-S1A1-S2A2-S3A5-S4A3	10P086>S0A8-S1A1-S2A2-S3A5	10P086>S0A8-S1A1-S2A2-S3A5	Selfed parent line S2+	1	10	7	19.78	39.53	1.41421	74	4	11.73	1.91	2.61	73	5
19P057>S0A3	G005>F2A2-F3A6	10P094>S0A7-S1A1-S2A2-S3A11	Cross line S0	1	10	8	15.36	24.14	2	69	4	7.86	1.96	2.46	83	2
63.1A			Replicated Control	1	10	9	19.94	33.61	1.41421	75	8	2.49		2.11	72	2.5
19P076>S0A9	10P086>S0A8-S1A1-S2A2-S3A4	13P038B>S0A1-S1A5	Cross line S0	1	10	10	38.42	67.3	2	74	3	7.04	2.23	2.81	68	5
Dunwa			Replicated Control	3	10	11	15.21	24.74	1	72	6	4.47	2.34	2.95	28	2.5
19P006>S0A1	10P041>S0A5-S1A1-S2A3-S3A2	G002>F2A9-F3A10	Cross line S0	3	10	12	42.3	66.9	1.73205	69	5	26.97	2.47	2.63	87	2.5
19P131>S0A6	G008>F2A2-F3A5	G007>F2A18	Cross line S0	3	10	13	27.81	47.26	1.73205	69	3	6.25	1.89	2.11	86	3.33333
19P089>S0A7	G002>F2A9-F3A11	G002>F2A7-F3A3	Cross line S0	3	10	14	24.92	44.81	2.23607	62	5	7.83	1.89	3.11	75	3.33333
10P057>S0A9-S1A1-S2A1-S3A1-S4A2	10P057>S0A9-S1A1-S2A1-S3A1	10P057>S0A9-S1A1-S2A1-S3A1	Selfed parent line S2+	3	10	15	3.92	6.42	1.41421	71	4	8.85	2.57	2.71	85	2.5
10P057>S0A6-S1A1-S2A4-S3A1-S4A1	10P057>S0A6-S1A1-S2A4-S3A1	10P057>S0A6-S1A1-S2A4-S3A1	Selfed parent line S2+	3	10	16	11.8	18.98	1.41421	64	5	6.53	1.8	2.33	84	2
19P125>S0A3	10P041>S0A5-S1A1-S2A3-S3A16	10P094>S0A7-S1A1-S2A3-S3A2	Cross line S0	3	10	17	44.67	74.41	2.23607	73	3	6.32	1.91	2.43	70	2
10P076>S0A6-S1A1-S2A2-S3A5-S4A3	10P076>S0A6-S1A1-S2A2-S3A5	10P076>S0A6-S1A1-S2A2-S3A5	Selfed parent line S2+	3	10	18	9.63	20.33	1	73	7	14.34	2.3	2.97	81	2
Maki			Replicated Control	3	10	19			2.23607	74	6				70
19P014>S0A1	10P094>S0A9-S1A2-S2A2-S3A2	10P057>S0A5-S1A1-S2A2-S3A6	Cross line S0	3	10	20	42.28	56.75	2.44949	63	5	6.05	1.31	3.62	89	5
Bundi			Replicated Control	1	11	1	8	14.1	1.41421	70	13	3.16	1.58	1.82	48	2
19P061>S0A3	G005>F2A2-F3A5	10P094>S0A7-S1A1-S2A1-S3A1	Cross line S0	1	11	2	37.61	56.8	2.23607	69	6	5.84	1.66	1.83	66	3.33333
10P041>S0A5-S1A1-S2A3-S3A17-S4A1	10P041>S0A5-S1A1-S2A3-S3A17	10P041>S0A5-S1A1-S2A3-S3A17	Selfed parent line S2+	1	11	3	11.08	24.1	1.41421	78	10		1.93	2.13	26	2
19P075>S0A1	10P057>S0A6-S1A1-S2A4-S3A2	13P038B>S0A1-S1A4	Cross line S0	1	11	4		0.76	3	66	4	4.7	1.22	2.56	82	3.33333
10P041>S0A5-S1A1-S2A3-S3A14-S4A3	10P041>S0A5-S1A1-S2A3-S3A14	10P041>S0A5-S1A1-S2A3-S3A14	Selfed parent line S2+	1	11	5			2	79	8				80
King			Replicated Control	1	11	6	21.5	40.4	2	75	6				24
19P049>S0A7	10P041>S0A5-S1A1-S2A3-S3A14	10P094>S0A7-S1A1-S2A2-S3A3	Cross line S0	1	11	7	20.02	33.19	1.41421	79	7	8.04	2.2	2.4	28	1.66667
19P014>S0A4	10P094>S0A9-S1A2-S2A2-S3A2	10P057>S0A5-S1A1-S2A2-S3A6	Cross line S0	1	11	8	19.48	28.57	1.41421	69	7		2.08	2.56	63	3.33333
10P105>S0A1-S1A1-S2A4-S3A1-S4A3	10P105>S0A1-S1A1-S2A4-S3A1	10P105>S0A1-S1A1-S2A4-S3A1	Selfed parent line S2+	1	11	9	1.17	2.28	1	86	7	2.05	1.14	2.14	55	1.11111
19P057>S0A5	G005>F2A2-F3A6	10P094>S0A7-S1A1-S2A2-S3A11	Cross line S0	1	11	10	12.16	22.63	1.41421	75	5	21.02	3.18	3.43	25	2.5
10P010>S0A5-S1A1-S2A5-S3A2	10P010>S0A5-S1A1-S2A5	10P010>S0A5-S1A1-S2A5	Selfed parent line S2+	3	11	11									30
19P094>S0A2	10P057>S0A6-S1A1-S2A4-S3A3	G002>F2A9-F3A3	Cross line S0	3	11	12	36.53	58.73	2.44949	68	1	11.73	2.42	2.51	87	2.5
19P076>S0A2	10P086>S0A8-S1A1-S2A2-S3A4	13P038B>S0A1-S1A5	Cross line S0	3	11	13	8.1	13.54	1.73205	75	3	4.72	1.74	2.24	79	3.33333
19P037>S0A3	10P057>S0A5-S1A1-S2A4-S3A6	10P063>S0A1-S1A2-S2A4-S3A3	Cross line S0	3	11	14	21.26	29.55	2.23607	68	0	7.99	1.98	2.75	89	2
Dunwa			Replicated Control	3	11	15	17.05	26.05	1	69	4	5.96	2.14	2.55	82	3.33333
10P057>S0A5-S1A1-S2A2-S3A2-S4A1	10P057>S0A5-S1A1-S2A2-S3A2	10P057>S0A5-S1A1-S2A2-S3A2	Selfed parent line S2+	3	11	16		31.14	2	68	3	6.06	2.19	2.53	88	2
10P094>S0A7-S1A1-S2A2-S3A8-S4A2	10P094>S0A7-S1A1-S2A2-S3A8	10P094>S0A7-S1A1-S2A2-S3A8	Selfed parent line S2+	3	11	17	31.06	50.91	2.44949	74	5	10.68	2.29	2.75	65	2.5
Sturt			Replicated Control	3	11	18									38
10P063>S0A1-S1A2-S2A4-S3A5-S4A1	10P063>S0A1-S1A2-S2A4-S3A5	10P063>S0A1-S1A2-S2A4-S3A5	Selfed parent line S2+	3	11	19	16.38	25.93	1.41421	68	2	7.64	2.35	3.26	87	2.5
G003>F2A1-F3A1-F4A1	G003>F2A1-F3A1	G003>F2A1-F3A1	Selfed parent line S2+	3	11	20	24.09	42.26	2.64575	74	7	3.1	1.83	2.51	79	2
10P063>S0A1-S1A2-S2A4-S3A2-S4A1	10P063>S0A1-S1A2-S2A4-S3A2	10P063>S0A1-S1A2-S2A4-S3A2	Selfed parent line S2+	1	12	1	12.65	34.27	1.41421	69	12	7.72	2.94	3.24	76	2
AP3			Replicated Control	1	12	2	36.16	88.25	2.64575	74	5	11.37	2.54	2.96	10	2.5
10P094>S0A7-S1A1-S2A2-S3A10-S4A3	10P094>S0A7-S1A1-S2A2-S3A10	10P094>S0A7-S1A1-S2A2-S3A10	Selfed parent line S2+	1	12	3	36.02	73.3	2.44949	73	0	10.88	2.58	3.04	69	3.33333
G007>F2A15-F3A1	G007>F2A15	G007>F2A15	Selfed parent line S2+	1	12	4	50.56	99.67	2	74	8	4.35	2.63	3.06	25	2
19P121>S0A1	G005>F2A2-F3A1	10P094>S0A7-S1A1-S2A3-S3A4	Cross line S0	1	12	5	9.96	23.72	2	74	5	6.28	1.79	2.52	69	2
10P057>S0A4-S1A2-S2A2-S3A8-S4A3	10P057>S0A4-S1A2-S2A2-S3A8	10P057>S0A4-S1A2-S2A2-S3A8	Selfed parent line S2+	1	12	6	9.65	15.27	1	76	5	9.98	2.31	2.62	11	1.66667
19P118>S0A4	G005>F2A4-F3A10	G003>F2A4-F3A7	Cross line S0	1	12	7	3.05	6.72	1.73205	80	6	3.9	0.77	3.55	43	2
Mukta			Replicated Control	1	12	8			1.41421	84	10				78
10P094>S0A7-S1A1-S2A2-S3A3-S4A1	10P094>S0A7-S1A1-S2A2-S3A3	10P094>S0A7-S1A1-S2A2-S3A3	Selfed parent line S2+	1	12	9	16.29	33.64	2	73	3	20.8	2.74	3.56	78	3.33333
10P041>S0A5-S1A1-S2A3-S3A2-S4A2	10P041>S0A5-S1A1-S2A3-S3A2	10P041>S0A5-S1A1-S2A3-S3A2	Selfed parent line S2+	1	12	10	19.06	40.92	1.73205	73	13	15.91	1.87	2.47	70	2.5
10P057>S0A6-S1A1-S2A4-S3A3-S4A2	10P057>S0A6-S1A1-S2A4-S3A3	10P057>S0A6-S1A1-S2A4-S3A3	Selfed parent line S2+	3	12	11
Magnet			Replicated Control	3	12	12	12.68	21.55	1.41421	68	3	3.39	1.78	1.91	56	2.5
19P065>S0A3	G008>F2A2-F3A11	13P014B>S0A2-S1A3	Cross line S0	3	12	13	1.45	5.81	1	71	3	5.63	1.9	2.4	66	1.66667
13P038B>S0A1-S1A6-S2A3	13P038B>S0A1-S1A6	13P038B>S0A1-S1A6	Selfed parent line S2+	3	12	14	5.52	11.65	1.73205	68	2	5.9	1.95	2.45	78	2
G005>F2A2-F3A8-F4A3	G005>F2A2-F3A8	G005>F2A2-F3A8	Selfed parent line S2+	3	12	15	12.36	18.71	1	61	7	8.65	2.85	3.51	80	2.5
Kaspa			Replicated Control	3	12	16	23.85	39.89	1.41421	79	8	11.18	2.04	2.26	71	2.5
19P052>S0A6	10P063>S0A1-S1A2-S2A4-S3A5	10P094>S0A7-S1A1-S2A2-S3A6	Cross line S0	3	12	17	22.11	35.73	1.73205	74	5	5.19	1.96	2.43	72	2
10P057>S0A6-S1A1-S2A4-S3A3-S4A1	10P057>S0A6-S1A1-S2A4-S3A3	10P057>S0A6-S1A1-S2A4-S3A3	Selfed parent line S2+	3	12	18	3.9	6.17	1	77	3	3.21	1.21	1.39	85	1.66667
G002>F2A7-F3A2-F4A2	G002>F2A7-F3A2	G002>F2A7-F3A2	Selfed parent line S2+	3	12	19			1.73205	84	5				46
19P097>S0A2	G003>F2A4-F3A14	G002>F2A9-F3A6	Cross line S0	3	12	20	38.97	62.65	2.44949	69	5	2.46	1.47	3.1	88	3.33333
19P123>S0A3	NPZ1>F2A3-F3A1-F4A1	G005>F2A3-F3A2	Cross line S0	1	13	1	31.3	42.18	1.41421	63	7	18.87	2.36	2.95	87	2.5
10P094>S0A7-S1A1-S2A1-S3A4-S4A3	10P094>S0A7-S1A1-S2A1-S3A4	10P094>S0A7-S1A1-S2A1-S3A4	Selfed parent line S2+	1	13	2	41.19	86.69	2.44949	73	6	2.9	0.9	2.13	67	2
Kaspa			Replicated Control	1	13	3			2.23607	84	4				23
19P027>S0A2	G003>F2A1-F3A3	10P057>S0A4-S1A2-S2A2-S3A6	Cross line S0	1	13	4	84.75	142.92	2.44949	67	2	28.21	2.97	3.35	51	2.5
19P089>S0A3	G002>F2A9-F3A11	G002>F2A7-F3A3	Cross line S0	1	13	5	71.74	128.94	3	69	3		2.73	3.01	45	3.33333
13P038B>S0A1-S1A6-S2A2	13P038B>S0A1-S1A6	13P038B>S0A1-S1A6	Selfed parent line S2+	1	13	6	19.97	29.81	1.73205	84	2	5.47	1.9	2.88	47	5
CCC7131			Replicated Control	1	13	7		23.79	2.44949		4	13.64	2.06	2.33	43	5
19P026>S0A4	G002>F2A7-F3A6	10P057>S0A4-S1A2-S2A2-S3A5	Cross line S0	1	13	8	10.42	23.61	1.73205	84	3	14.39	2.51	2.7	51	2
10P010>S0A5-S1A1-S2A10-S3A2	10P010>S0A5-S1A1-S2A10	10P010>S0A5-S1A1-S2A10	Selfed parent line S2+	1	13	9									67
G005>F2A2-F3A4-F4A1	G005>F2A2-F3A4	G005>F2A2-F3A4	Selfed parent line S2+	1	13	10	20.88	29.26	1.41421	64	6	18.69	2.01	2.25	82	3.33333
10P041>S0A5-S1A1-S2A3-S3A5-S4A3	10P041>S0A5-S1A1-S2A3-S3A5	10P041>S0A5-S1A1-S2A3-S3A5	Selfed parent line S2+	3	13	11	9.92	17.19	1	69	5	7.08	1.89	2.58	70	1.42857
G003>F2A10-F3A10-F4A2	G003>F2A10-F3A10	G003>F2A10-F3A10	Selfed parent line S2+	3	13	12	24.88	43.42	2.23607	74	2	5.94			71	3.33333
10P063>S0A1-S1A2-S2A4-S3A3-S4A3	10P063>S0A1-S1A2-S2A4-S3A3	10P063>S0A1-S1A2-S2A4-S3A3	Selfed parent line S2+	3	13	13	17.05	25.99	2	69	5	12.72	3.29	3.66	82	2
WAPEA-2211			Replicated Control	3	13	14	17.32	33.94	2	84	13	10.12	2.16	2.68	72	2.5
G005>F2A2-F3A7-F4A2	G005>F2A2-F3A7	G005>F2A2-F3A7	Selfed parent line S2+	3	13	15	17.4	29.38	1.41421	55	7	8.4	2.03	2.36	75	3.33333
19P079>S0A3	G003>F2A4-F3A12	13P038B>S0A1-S1A8	Cross line S0	3	13	16	45.42	71.28	2.23607	70	4	9.64	2.31	2.57	67	2.5
19P038>S0A4	10P063>S0A1-S1A2-S2A4-S3A4	NPZ6>F2A2-F3A1-F4A3	Cross line S0	3	13	17	32	50.12	2	69	5	28.21	2.03	2.48	88	2.5
19P050>S0A4	10P049>S0A2-S1A3-S2A4-S3A6	10P094>S0A7-S1A1-S2A2-S3A4	Cross line S0	3	13	18	26.15	84.22	3.74166	88	2	6.22	1.54	2.07	88	2
M17			Replicated Control	3	13	19
19P055>S0A1	10P094>S0A7-S1A1-S2A2-S3A9	10P094>S0A12-S1A3-S2A1-S3A1	Cross line S0	3	13	20	52	85.31	2.44949	69	6	14.32	2.65	2.92	77	3.33333
G002>F2A9-F3A2-F4A2	G002>F2A9-F3A2	G002>F2A9-F3A2	Selfed parent line S2+	1	14	1	10	49.52	2.44949	70	4	15.21	3.13	3.64	85	2.5
NPZ6>F2A2-F3A1-F4A2-F5A2	NPZ6>F2A2-F3A1-F4A2	NPZ6>F2A2-F3A1-F4A2	Selfed parent line S2+	1	14	2	36.25	66.69	1.73205	71	7	7.74	2.02	2.33	64	3.33333
10P057>S0A15-S1A2-S2A3-S3A2-S4A1	10P057>S0A15-S1A2-S2A3-S3A2	10P057>S0A15-S1A2-S2A3-S3A2	Selfed parent line S2+	1	14	3	49.09	94.27	2.23607	68	6	7.42	2.22	2.67	56	2.5
19P053>S0A4	10P041>S0A5-S1A1-S2A3-S3A15	10P094>S0A7-S1A1-S2A2-S3A7	Cross line S0	1	14	4	46.66	81.75	2	78	2	18.78	3.27	3.84	80	5
Cooke			Replicated Control	1	14	5	45.83	96.73	2.44949	69	4	7.83	2.46	2.86	84	3.33333
19P124>S0A5	G003>F2A10-F3A12	G008>F2A2-F3A1	Cross line S0	1	14	6			2.82843	74	5				70
G003>F2A10-F3A7-F4A3	G003>F2A10-F3A7	G003>F2A10-F3A7	Selfed parent line S2+	1	14	7	19.16	72.49	2	70	2	26.89	3.41	3.91	68	2.5
19P074>S0A5	10P057>S0A5-S1A1-S2A4-S3A9	13P038B>S0A1-S1A3	Cross line S0	1	14	8	44.44	75.33	2.44949	67	2	2.53	1.59	2.16	73	2
10P076>S0A6-S1A1-S2A2-S3A5-S4A2	10P076>S0A6-S1A1-S2A2-S3A5	10P076>S0A6-S1A1-S2A2-S3A5	Selfed parent line S2+	1	14	9									68
Maki			Replicated Control	1	14	10			2	80	8				83
10P094>S0A7-S1A1-S2A2-S3A7-S4A2	10P094>S0A7-S1A1-S2A2-S3A7	10P094>S0A7-S1A1-S2A2-S3A7	Selfed parent line S2+	3	14	11	0.5		1.73205	73	5				26
G003>F2A4-F3A11-F4A2	G003>F2A4-F3A11	G003>F2A4-F3A11	Selfed parent line S2+	3	14	12	30.01	47.37	2.23607	74	6	3.18	1.91	2.47	59	2.5
CCC7155			Replicated Control	3	14	13	13.38	21.65	1.41421	74	3	2.2			83	1.66667
G002>F2A9-F3A10-F4A3	G002>F2A9-F3A10	G002>F2A9-F3A10	Selfed parent line S2+	3	14	14	22.03	39.91	1.73205	73	5	6.66	1.76	1.97	85	2.5
G003>F2A1-F3A5-F4A3	G003>F2A1-F3A5	G003>F2A1-F3A5	Selfed parent line S2+	3	14	15	28.69	43.76	2.23607	69	5	11.01	2.07	2.42	89	2.5
19P119>S0A1	G007>F2A17	G003>F2A4-F3A8	Cross line S0	3	14	16			1.41421	73	3				15
Cooke			Replicated Control	3	14	17		32.73	1.41421	69	3	7.83	2.22	2.31	81	2.5
19P001>S0A1	10P041>S0A5-S1A1-S2A3-S3A5	10P010>S0A5-S1A1-S2A1	Cross line S0	3	14	18	15.12	27.98	1.41421	74	4	7.63	1.82	2.29	85	2.5
19P008>S0A1	10P010>S0A5-S1A1-S2A7	10P041>S0A5-S1A1-S2A3-S3A4	Cross line S0	3	14	19	46.76	66.68	2	69	6	11.11	2.65	2.97	88	2.5
19P015>S0A5	10P057>S0A5-S1A1-S2A2-S3A7	G005>F2A2-F3A4	Cross line S0	3	14	20	28.83	43.12	2	67	3	5.72	2.46	2.76	77	2.5
19P063>S0A3	10P105>S0A1-S1A1-S2A4-S3A1	10P057>S0A6-S1A1-S2A4-S3A1	Cross line S0	1	15	1	32.94	98.34	2.82843	74	8	7.38	2.32	2.55	86	2.5
10P062>S0A6-S1A2-S2A2-S3A1-S4A1	10P062>S0A6-S1A2-S2A2-S3A1	10P062>S0A6-S1A2-S2A2-S3A1	Selfed parent line S2+	1	15	2									23
10P063>S0A1-S1A2-S2A4-S3A2-S4A3	10P063>S0A1-S1A2-S2A4-S3A2	10P063>S0A1-S1A2-S2A4-S3A2	Selfed parent line S2+	1	15	3	51.82	87.46	2.64575	68	8	12.46	3.31	3.64	70	2
63.1A			Replicated Control	1	15	4						2.69	1.84	2.22	51	2
19P119>S0A2	G007>F2A17	G003>F2A4-F3A8	Cross line S0	1	15	5	44.57	87.97	3	75	4	10.5	2.86	3.64	75	3.33333
10P041>S0A5-S1A1-S2A3-S3A5-S4A1	10P041>S0A5-S1A1-S2A3-S3A5	10P041>S0A5-S1A1-S2A3-S3A5	Selfed parent line S2+	1	15	6			1.41421	71	10				81
19P028>S0A1	10P057>S0A4-S1A2-S2A2-S3A7	G005>F2A2-F3A3	Cross line S0	1	15	7	67.8	95.04	2.44949	68	3	4.16	2.9	3.38	84	2.5
M17			Replicated Control	1	15	8			3	83	3				25
19P012>S0A2	10P010>S0A5-S1A1-S2A9	10P057>S0A5-S1A1-S2A2-S3A2	Cross line S0	1	15	9	3.21	6.11	1	83	8		1.44	2.02	77	2.5
G005>F2A4-F3A4-F4A1	G005>F2A4-F3A4	G005>F2A4-F3A4	Selfed parent line S2+	1	15	10	39.8	65.48	2.44949	64	3		2.04	2.64	89	2.5
63.1A			Replicated Control	3	15	11
19P072>S0A4	13P038B>S0A1-S1A1	10P041>S0A5-S1A1-S2A3-S3A18	Cross line S0	3	15	12	42.69	65.58	2.23607	73	4	21.74	3.29	3.47	69	3.33333
10P057>S0A5-S1A1-S2A2-S3A6-S4A1	10P057>S0A5-S1A1-S2A2-S3A6	10P057>S0A5-S1A1-S2A2-S3A6	Selfed parent line S2+	3	15	13	14.31	21.68	1.41421	68	4	6.91	2.29	2.7	85	2.5
10P057>S0A5-S1A1-S2A2-S3A5-S4A3	10P057>S0A5-S1A1-S2A2-S3A5	10P057>S0A5-S1A1-S2A2-S3A5	Selfed parent line S2+	3	15	14	15.24	23.76	1.41421	65	10	10.63	1.99	2.49	83	2
G005>F2A3-F3A9-F4A3	G005>F2A3-F3A9	G005>F2A3-F3A9	Selfed parent line S2+	3	15	15	16.92	24.9	1.73205	63	7		1.93	2.31	88	2.5
G002>F2A9-F3A7-F4A3	G002>F2A9-F3A7	G002>F2A9-F3A7	Selfed parent line S2+	3	15	16			1.73205	58	1				82
19P091>S0A1	G002>F2A7-F3A5	NPZ6>F2A2-F3A1-F4A4	Cross line S0	3	15	17	13.99	31.78	1.73205	71	4		2.34	2.42	49	3.33333
Kaspa			Replicated Control	3	15	18	25.2	44.63	1.73205	80	7	9.06	1.83	2.07	83	2
G003>F2A10-F3A4-F4A2	G003>F2A10-F3A4	G003>F2A10-F3A4	Selfed parent line S2+	3	15	19	31.1	55.43	1.73205	74	4	11.21	1.96	2.45	80	2
10P086>S0A8-S1A1-S2A2-S3A1-S4A3	10P086>S0A8-S1A1-S2A2-S3A1	10P086>S0A8-S1A1-S2A2-S3A1	Selfed parent line S2+	3	15	20	20.75	34.41	1.73205	69	10	5.56	1.71	2.38	66	3.33333
Cooke			Replicated Control	1	16	1			2.44949	68	6				40
13P038B>S0A1-S1A11-S2A2	13P038B>S0A1-S1A11	13P038B>S0A1-S1A11	Selfed parent line S2+	1	16	2
10P041>S0A5-S1A1-S2A3-S3A12-S4A1	10P041>S0A5-S1A1-S2A3-S3A12	10P041>S0A5-S1A1-S2A3-S3A12	Selfed parent line S2+	1	16	3	59.46	89.89	1.73205	69	12	10.36	2.16	2.4	84	3.33333
G003>F2A4-F3A12-F4A2	G003>F2A4-F3A12	G003>F2A4-F3A12	Selfed parent line S2+	1	16	4	62.68	112.64	2.64575	74	4	1.92	1.42	2.66	83	2
10P076>S0A6-S1A1-S2A2-S3A4-S4A2	10P076>S0A6-S1A1-S2A2-S3A4	10P076>S0A6-S1A1-S2A2-S3A4	Selfed parent line S2+	1	16	5			2.23607	85	5				62
M17			Replicated Control	1	16	6			3.74166	84	3				55
19P029>S0A6	G007>F2A14	10P057>S0A4-S1A2-S2A2-S3A8	Cross line S0	1	16	7	67.25	105.34	1.41421	68	2	14.27	2.62	2.73	28	3.33333
10P063>S0A1-S1A2-S2A4-S3A6-S4A1	10P063>S0A1-S1A2-S2A4-S3A6	10P063>S0A1-S1A2-S2A4-S3A6	Selfed parent line S2+	1	16	8			2	70	3				71
19P033>S0A2	G005>F2A4-F3A4	10P057>S0A5-S1A1-S2A4-S3A4	Cross line S0	1	16	9	20.49	31.49	1.73205	65	6	4.41	2.17	2.47	88	2
G003>F2A10-F3A6-F4A1	G003>F2A10-F3A6	G003>F2A10-F3A6	Selfed parent line S2+	1	16	10	1.36	1.66	1.73205	73	4				86
10P057>S0A9-S1A1-S2A1-S3A2-S4A3	10P057>S0A9-S1A1-S2A1-S3A2	10P057>S0A9-S1A1-S2A1-S3A2	Selfed parent line S2+	3	16	11	12.82	21.66	1.41421	69	5	7.7	2.65	3.02	88	2
19P117>S0A1	G005>F2A2-F3A9	G003>F2A4-F3A6	Cross line S0	3	16	12	13.27	22.72	1.73205	74	5	5.39	2.09	2.62	78	2
19P134>S0A5	NPZ2>F2A1-F3A1-F4A2	G003>F2A10-F3A13	Cross line S0	3	16	13	22.61	37.44	2	68	1	16.06	2.79	3.15	82	3.33333
19P104>S0A3	G003>F2A3-F3A1	10P057>S0A15-S1A2-S2A3-S3A5	Cross line S0	3	16	14	46.42	69.68	2.44949	69	2	6.8	1.53	2.8	83	2.5
CCC7155			Replicated Control	3	16	15	10.34	17.66	1.41421	72	6	12.67	2.18	2.44	76	3.33333
G005>F2A4-F3A3-F4A2	G005>F2A4-F3A3	G005>F2A4-F3A3	Selfed parent line S2+	3	16	16	7.24	14.06	1	65	4	7.69	1.79	2.39	75	2
G003>F2A10-F3A4-F4A3	G003>F2A10-F3A4	G003>F2A10-F3A4	Selfed parent line S2+	3	16	17	17.44	29.49	2	75	5	13.05	2.09	2.7	86	2.5
19P035>S0A2	10P041>S0A5-S1A1-S2A3-S3A9	10P063>S0A1-S1A2-S2A4-S3A1	Cross line S0	3	16	18	33.79	49.32	1.73205	68	4	13.37	2.97	3.14	88	2
19P001>S0A4	10P041>S0A5-S1A1-S2A3-S3A5	10P010>S0A5-S1A1-S2A1	Cross line S0	3	16	19	27.56	47.28	1.41421	68	7	20.47	3.44	3.95	87	2
CCC7131			Replicated Control	3	16	20	21.63	52.82	2	88	3	20.15	3.14	3.39	82	5
19P092>S0A3	G002>F2A9-F3A1	10P086>S0A8-S1A1-S2A2-S3A5	Cross line S0	1	17	1			1.41421		7				34
Kaspa			Replicated Control	1	17	2	36.49	67.93	1.73205	81	8	3.76	2	2.75	76	1.66667
19P125>S0A4	10P041>S0A5-S1A1-S2A3-S3A16	10P094>S0A7-S1A1-S2A3-S3A2	Cross line S0	1	17	3	49.65	131.5	2.64575	80	3	12.39	3.45	4	86	3.33333
10P049>S0A2-S1A3-S2A4-S3A3-S4A1	10P049>S0A2-S1A3-S2A4-S3A3	10P049>S0A2-S1A3-S2A4-S3A3	Selfed parent line S2+	1	17	4	14.92	68.58	2.82843	88	10	14.12	2.94	3.25	67	3.33333
G008>F2A2-F3A6-F4A2	G008>F2A2-F3A6	G008>F2A2-F3A6	Selfed parent line S2+	1	17	5	62.98	92.27	2.64575	68	8	19.02	2.99	3.26	65	2.5
G005>F2A2-F3A10-F4A2	G005>F2A2-F3A10	G005>F2A2-F3A10	Selfed parent line S2+	1	17	6	38.68	58.8	2.23607	62	3		1.81	2.15	59	2.5
G003>F2A4-F3A9-F4A3	G003>F2A4-F3A9	G003>F2A4-F3A9	Selfed parent line S2+	1	17	7	79.8	144.19	2.82843	74	2	16.59	2.92	3.62	62	3.33333
19P118>S0A1	G005>F2A4-F3A10	G003>F2A4-F3A7	Cross line S0	1	17	8			2.23607	69	6				85
Mukta			Replicated Control	1	17	9	21.83	36.45	1	80	8	17.76	2.49	2.97	79	2
19P055>S0A2	10P094>S0A7-S1A1-S2A2-S3A9	10P094>S0A12-S1A3-S2A1-S3A1	Cross line S0	1	17	10			1.73205	69	4				87
10P057>S0A4-S1A2-S2A2-S3A5-S4A2	10P057>S0A4-S1A2-S2A2-S3A5	10P057>S0A4-S1A2-S2A2-S3A5	Selfed parent line S2+	3	17	11	19.99	25.66	1.41421	68	3	4.59	1.64	2.01	86
Sturt			Replicated Control	3	17	12			1.73205	70	3				12
19P134>S0A4	NPZ2>F2A1-F3A1-F4A2	G003>F2A10-F3A13	Cross line S0	3	17	13			2	69	4				64
19P053>S0A2	10P041>S0A5-S1A1-S2A3-S3A15	10P094>S0A7-S1A1-S2A2-S3A7	Cross line S0	3	17	14	20.45	41	1.41421	74	8	13.23	2.34	2.81	72	2.5
19P087>S0A5	G002>F2A7-F3A1	10P057>S0A5-S1A1-S2A4-S3A10	Cross line S0	3	17	15	42.23	63.66	1.73205	62	5	7.74	1.86	2.54	76	2.5
WAPEA-2211			Replicated Control	3	17	16	16.31	31	1.73205	87	7	3.97	1.77	2.18	89	2
19P064>S0A5	G005>F2A3-F3A7	13P014B>S0A2-S1A2	Cross line S0	3	17	17	49.56	70.67	2.23607	64	3	7.84	1.84	1.99	77	2
10P027>S0A8-S1A3-S2A3	10P027>S0A8-S1A3	10P027>S0A8-S1A3	Selfed parent line S2+	3	17	18	6.39	18.72	1.41421	75	3	6.52	2.52	3.11	72	1.42857
19P093>S0A2	G002>F2A9-F3A2	10P057>S0A5-S1A1-S2A4-S3A11	Cross line S0	3	17	19	44.44	62.66	2.64575	63	2	12.41	2.29	2.53	72	2.5
G005>F2A4-F3A6-F4A2	G005>F2A4-F3A6	G005>F2A4-F3A6	Selfed parent line S2+	3	17	20	42.19	58.99	2.23607	67	3	8.72	2.02	2.56	88	2.5
19P073>S0A2	10P049>S0A2-S1A3-S2A4-S3A8	13P038B>S0A1-S1A2	Cross line S0	1	18	1	24.95	161.82	3.87298	104	6	25.16	3.06	3.41	56	2
19P065>S0A1	G008>F2A2-F3A11	13P014B>S0A2-S1A3	Cross line S0	1	18	2
Kaspa			Replicated Control	1	18	3	31.87	89.25	2	80	6	28.95	2.77	3.26	79	2.5
10P086>S0A8-S1A1-S2A2-S3A4-S4A2	10P086>S0A8-S1A1-S2A2-S3A4	10P086>S0A8-S1A1-S2A2-S3A4	Selfed parent line S2+	1	18	4	17.82	34	2.23607	75	3	7.13	2.24	2.66	84	5
19P099>S0A3	G005>F2A4-F3A8	G002>F2A9-F3A8	Cross line S0	1	18	5	75.5	112.46	2.82843	68	4	31.42	3.15	3.94	75	3.33333
10P094>S0A12-S1A3-S2A1-S3A1-S4A3	10P094>S0A12-S1A3-S2A1-S3A1	10P094>S0A12-S1A3-S2A1-S3A1	Selfed parent line S2+	1	18	6	17.11	36.53	1.73205	74	6	8.75	2.4	2.53	66	3.33333
King			Replicated Control	1	18	7			1.41421	75	1				86
19P022>S0A5	10P041>S0A5-S1A1-S2A3-S3A7	10P057>S0A4-S1A2-S2A2-S3A1	Cross line S0	1	18	8	62.16	86.24	2.23607	66	3	8.6	2.31	2.62	81	2.5
10P057>S0A5-S1A1-S2A4-S3A2-S4A1	10P057>S0A5-S1A1-S2A4-S3A2	10P057>S0A5-S1A1-S2A4-S3A2	Selfed parent line S2+	1	18	9			2	66	4				88
G002>F2A7-F3A4-F4A2	G002>F2A7-F3A4	G002>F2A7-F3A4	Selfed parent line S2+	1	18	10	32.55	60.44	1.73205	75	3	12.18	2.33	2.77	84	3.33333
19P085>S0A4	G002>F2A8-F3A1	10P027>S0A8-S1A4	Cross line S0	3	18	11	49.85	68.98	2	68	8	8.72	2.04	2.3	72	2
19P136>S0A4	NPZ6>F2A2-F3A1-F4A1	G003>F2A4-F3A15	Cross line S0	3	18	12			2	70	5				81
Maki			Replicated Control	3	18	13		25.4	1.41421	71	5	16.31	2.54	3.05	68	2.5
10P057>S0A15-S1A2-S2A3-S3A5-S4A2	10P057>S0A15-S1A2-S2A3-S3A5	10P057>S0A15-S1A2-S2A3-S3A5	Selfed parent line S2+	3	18	14	33.24	53.17	2.23607	69	3	3.63	1.77	2.53	76	2
19P005>S0A5	10P041>S0A5-S1A1-S2A3-S3A1	10P049>S0A2-S1A3-S2A4-S3A4	Cross line S0	3	18	15	12.78	33.25	1.41421	63	5	9.55	2.27	2.63	82	1.66667
19P038>S0A3	10P063>S0A1-S1A2-S2A4-S3A4	NPZ6>F2A2-F3A1-F4A3	Cross line S0	3	18	16			2	69	1				85
10P030>S0A9-S1A1-S2A3-S3A1-S4A1	10P030>S0A9-S1A1-S2A3-S3A1	10P030>S0A9-S1A1-S2A3-S3A1	Selfed parent line S2+	3	18	17	14.61	29.31	1.73205	79	7	6.28	1.99	2.62	89	1.42857
10P063>S0A1-S1A2-S2A4-S3A7-S4A1	10P063>S0A1-S1A2-S2A4-S3A7	10P063>S0A1-S1A2-S2A4-S3A7	Selfed parent line S2+	3	18	18	13.24	21.41	1.73205	70	5	9.47	2.77	3.31	84	1.66667
63.1A			Replicated Control	3	18	19	38.61	61.02	2.23607	73	3	5.42	1.65	1.8	61	2
19P009>S0A4	10P041>S0A5-S1A1-S2A3-S3A6	10P049>S0A2-S1A3-S2A4-S3A1	Cross line S0	3	18	20	38.79	65.57	1.73205	69	5	24.71	2.64	3.16	66	2.5
19P072>S0A3	13P038B>S0A1-S1A1	10P041>S0A5-S1A1-S2A3-S3A18	Cross line S0	1	19	1	24.94	95.19	2.44949	68	7	20.3	3.38	3.68	83	3.33333
10P010>S0A5-S1A1-S2A10-S3A1	10P010>S0A5-S1A1-S2A10	10P010>S0A5-S1A1-S2A10	Selfed parent line S2+	1	19	2	64.16	121.38	2	69	4	4.73	2.33	3.04	13	3.33333
19P079>S0A2	G003>F2A4-F3A12	13P038B>S0A1-S1A8	Cross line S0	1	19	3						12.82	2.46	3.41	83	2.5
13P017C>S0A1-S1A2-S2A1	13P017C>S0A1-S1A2	13P017C>S0A1-S1A2	Selfed parent line S2+	1	19	4			2.44949	84	3				44
WAPEA-2211			Replicated Control	1	19	5	15.51	118.58	2.64575	88	6	13.14	2.37	2.73	16	3.33333
10P062>S0A6-S1A2-S2A2-S3A1-S4A3	10P062>S0A6-S1A2-S2A2-S3A1	10P062>S0A6-S1A2-S2A2-S3A1	Selfed parent line S2+	1	19	6			3.87298	84	3				68
19P073>S0A4	10P049>S0A2-S1A3-S2A4-S3A8	13P038B>S0A1-S1A2	Cross line S0	1	19	7	28.71	42.43	1.41421	69	4	16.25	3	3.67	76	3.33333
CCC7155			Replicated Control	1	19	8	36.59	63.84	2.23607	74	4	3.34	1.65	1.92	73	2
19P097>S0A3	G003>F2A4-F3A14	G002>F2A9-F3A6	Cross line S0	1	19	9			2	70	3				48
19P058>S0A1	G005>F2A3-F3A6	10P094>S0A7-S1A1-S2A2-S3A12	Cross line S0	1	19	10			2	68	6				76
19P122>S0A1	G005>F2A3-F3A1	10P086>S0A8-S1A1-S2A4-S3A5	Cross line S0	3	19	11	16.93	24	1.41421	65	5	2.67	1.66	2.1	78	1.66667
19P048>S0A4	10P094>S0A7-S1A1-S2A2-S3A2	10P027>S0A8-S1A3	Cross line S0	3	19	12	39.47	60.95	2.44949	74	8	5.46	1.8	2.17	48	2.5
19P116>S0A3	G003>F2A4-F3A5	G003>F2A1-F3A5	Cross line S0	3	19	13	19.2	34.47	2.23607	69	4	8.57	2.68	3.34	54	2.5
AP3			Replicated Control	3	19	14			2.44949	74	4				88
19P081>S0A7	10P085>S0A5-S1A1-S2A2-S3A1	13P038B>S0A1-S1A10	Cross line S0	3	19	15	21.61	39.45	2.44949	63	5	2.72	1.47	1.79	24	2.5
10P085>S0A6-S1A1-S2A4-S3A4-S4A2	10P085>S0A6-S1A1-S2A4-S3A4	10P085>S0A6-S1A1-S2A4-S3A4	Selfed parent line S2+	3	19	16
19P134>S0A3	NPZ2>F2A1-F3A1-F4A2	G003>F2A10-F3A13	Cross line S0	3	19	17			2	74	6				62
Dunwa			Replicated Control	3	19	18	13.99	20.89	1	69	3	8.09	2.37	2.47	75	2
10P027>S0A8-S1A3-S2A2	10P027>S0A8-S1A3	10P027>S0A8-S1A3	Selfed parent line S2+	3	19	19	35.54	54.69	1.73205	74	5	7.9	2.4	3.03	81	1.66667
19P007>S0A1	G005>F2A3-F3A3	10P041>S0A5-S1A1-S2A3-S3A3	Cross line S0	3	19	20	45.84	72.4	2.44949	68	5	8.15	2.46	3.21	82	2.5
19P040>S0A2	10P086>S0A8-S1A1-S2A2-S3A1	10P076>S0A6-S1A1-S2A2-S3A2	Cross line S0	1	20	1	7.4	49.27	1.73205	67	7	13.83	2.19	2.76	9	5
19P131>S0A4	G008>F2A2-F3A5	G007>F2A18	Cross line S0	1	20	2	28.72	117.85	2	70	5		2.77	3.06	13	5
19P119>S0A3	G007>F2A17	G003>F2A4-F3A8	Cross line S0	1	20	3	28.39	114.2	3	74	4	26.29	3.63	4.41	14	5
Sturt			Replicated Control	1	20	4	19.76	48.12	1.73205	75	4	2.82	1.72	1.93	30	2.5
19P017>S0A2	G007>F2A15	10P057>S0A5-S1A1-S2A2-S3A9	Cross line S0	1	20	5	41.29	148.89	3	73	3		3.11	3.23	12
10P094>S0A7-S1A1-S2A2-S3A4-S4A3	10P094>S0A7-S1A1-S2A2-S3A4	10P094>S0A7-S1A1-S2A2-S3A4	Selfed parent line S2+	1	20	6	44.67	91.07	3	74	13	7.5	2.18	2.74	80	2.5
19P094>S0A5	10P057>S0A6-S1A1-S2A4-S3A3	G002>F2A9-F3A3	Cross line S0	1	20	7	46.6	67.64	2.44949	69	4	7.97	1.76	2.25	85	2.5
19P097>S0A4	G003>F2A4-F3A14	G002>F2A9-F3A6	Cross line S0	1	20	8	59.97	95.85	2.64575	68	6	8.68	2.57	2.81	83	3.33333
Magnet			Replicated Control	1	20	9	21.77	35	1.73205	69	4	4.45	1.63	1.85	80	3.33333
10P041>S0A5-S1A1-S2A3-S3A9-S4A1	10P041>S0A5-S1A1-S2A3-S3A9	10P041>S0A5-S1A1-S2A3-S3A9	Selfed parent line S2+	1	20	10			1.41421	65	8				13
Kaspa			Replicated Control	3	20	11	29.79	46.81	1.41421	76	5	6.59	1.85	2.09	70	2.5
13P017C>S0A1-S1A1-S2A2	13P017C>S0A1-S1A1	13P017C>S0A1-S1A1	Selfed parent line S2+	3	20	12				74					37
19P046>S0A2	G003>F2A1-F3A4	10P094>S0A6-S1A3-S2A1-S3A1	Cross line S0	3	20	13	19.55	33.22	2	74	6	7.18			88	2.5
19P009>S0A1	10P041>S0A5-S1A1-S2A3-S3A6	10P049>S0A2-S1A3-S2A4-S3A1	Cross line S0	3	20	14		48.46	2.64575	111	6	18.81	3.99	4.51	70	2.5
Bundi			Replicated Control	3	20	15	19.02	27.16	1.73205	69	8	12.27	1.87	2.27	75	2
10P057>S0A5-S1A1-S2A4-S3A5-S4A3	10P057>S0A5-S1A1-S2A4-S3A5	10P057>S0A5-S1A1-S2A4-S3A5	Selfed parent line S2+	3	20	16	15.76	23.87	1.73205	63	6	6.24	2.05	2.87	84	1.66667
13P038B>S0A1-S1A3-S2A1	13P038B>S0A1-S1A3	13P038B>S0A1-S1A3	Selfed parent line S2+	3	20	17	23.49	46.8	2.23607	71	4	6.45	2.06	2.51	74	2.5
10P094>S0A7-S1A1-S2A2-S3A4-S4A1	10P094>S0A7-S1A1-S2A2-S3A4	10P094>S0A7-S1A1-S2A2-S3A4	Selfed parent line S2+	3	20	18	15.28	28.75	1.73205	69	5	5.39	1.55	2	60	1.66667
19P026>S0A5	G002>F2A7-F3A6	10P057>S0A4-S1A2-S2A2-S3A5	Cross line S0	3	20	19	41.2	58.45	2.44949	69	1				88
19P066>S0A1	G005>F2A2-F3A8	13P017C>S0A1-S1A1	Cross line S0	3	20	20	0.92		1.41421	64	14				50
19P081>S0A6	10P085>S0A5-S1A1-S2A2-S3A1	13P038B>S0A1-S1A10	Cross line S0	1	21	1	49.29	95.26	1.73205	66	4	7.39	2.15	2.38	29	5
Kaspa			Replicated Control	1	21	2	46.46	112.4	1.73205	80	13	29.24	2.24	2.46	67	2.5
G005>F2A4-F3A6-F4A3	G005>F2A4-F3A6	G005>F2A4-F3A6	Selfed parent line S2+	1	21	3	62.62	88.85	2.23607	67	8	11.34	2.76	3.23	69	2.5
G008>F2A2-F3A1-F4A2	G008>F2A2-F3A1	G008>F2A2-F3A1	Selfed parent line S2+	1	21	4	42.05	72	2	69	9	8.28	2.25	2.72	83	2.5
NPZ6>F2A2-F3A1-F4A3-F5A1	NPZ6>F2A2-F3A1-F4A3	NPZ6>F2A2-F3A1-F4A3	Selfed parent line S2+	1	21	5	50.72	103.98	2	69	8	6.45	2.35	2.63	30	3.33333
Sturt			Replicated Control	1	21	6	24.46	55.02	1.73205	80	4	12.11	2.64	2.82	74	5
19P114>S0A3	13P022>S0A1-S1A3	G003>F2A4-F3A3	Cross line S0	1	21	7	28.99	53.39	2.23607	65	6	6.17	1.79	2.27	48	5
19P134>S0A1	NPZ2>F2A1-F3A1-F4A2	G003>F2A10-F3A13	Cross line S0	1	21	8	68.32	120.64	2.44949	71	7	8.47	2.22	2.75	84	3.33333
19P025>S0A4	13P046>S0A6-S1A2	10P057>S0A4-S1A2-S2A2-S3A4	Cross line S0	1	21	9	14.59	21.83	1.41421	71	0	4.72	1.95	2.31	77	1.66667
19P137>S0A2	G005>F2A2-F3A10	NPZ6>F2A2-F3A1-F4A2	Cross line S0	1	21	10				65					85
G003>F2A10-F3A1-F4A3	G003>F2A10-F3A1	G003>F2A10-F3A1	Selfed parent line S2+	3	21	11			1.73205	72	5				39
G005>F2A3-F3A8-F4A2	G005>F2A3-F3A8	G005>F2A3-F3A8	Selfed parent line S2+	3	21	12	32.98	47.31	2.23607	67	4	4.37	1.8	2.62	81	2.5
Kaspa			Replicated Control	3	21	13	20.76	35.78	1.73205	79	11	10.06	2.25	2.43	72	2
G007>F2A14-F3A2	G007>F2A14	G007>F2A14	Selfed parent line S2+	3	21	14	33.35	62.87	2.23607	74	8				79
19P102>S0A2	10P086>S0A8-S1A1-S2A2-S3A7	G003>F2A1-F3A1	Cross line S0	3	21	15	2.72	10.23	2.23607	80	3	4.61	2.07	2.3	69	10
19P134>S0A2	NPZ2>F2A1-F3A1-F4A2	G003>F2A10-F3A13	Cross line S0	3	21	16	25.98	43.59	2.23607	71	5	3.71	1.92	2.26	64	2.5
CCC7155			Replicated Control	3	21	17	18.66	32.05	2	75	4	2.32	1.27	1.63	78	1.66667
10P057>S0A5-S1A1-S2A2-S3A4-S4A3	10P057>S0A5-S1A1-S2A2-S3A4	10P057>S0A5-S1A1-S2A2-S3A4	Selfed parent line S2+	3	21	18			2	64	5				88
19P025>S0A2	13P046>S0A6-S1A2	10P057>S0A4-S1A2-S2A2-S3A4	Cross line S0	3	21	19	17.44	24.42	1	74	7	7.4	2.85	3.17	80	2
G002>F2A9-F3A9-F4A1	G002>F2A9-F3A9	G002>F2A9-F3A9	Selfed parent line S2+	3	21	20			3	67	3				65
19P075>S0A6	10P057>S0A6-S1A1-S2A4-S3A2	13P038B>S0A1-S1A4	Cross line S0	1	22	1	30.92	62.79	2.82843	68	6	7.58	2.71	3.15	86	3.33333
19P085>S0A2	G002>F2A8-F3A1	10P027>S0A8-S1A4	Cross line S0	1	22	2	57.45	108.22	2.23607	71	8	5.72	1.84	3.24	69	2.5
19P033>S0A5	G005>F2A4-F3A4	10P057>S0A5-S1A1-S2A4-S3A4	Cross line S0	1	22	3	56.41	92.88	2.64575	65	7	14.62	3.46	3.92	41	3.33333
19P097>S0A1	G003>F2A4-F3A14	G002>F2A9-F3A6	Cross line S0	1	22	4	65.1	104.44	2.64575	70	4	12.17	2.13	2.6	73	3.33333
M17			Replicated Control	1	22	5									45
19P046>S0A5	G003>F2A1-F3A4	10P094>S0A6-S1A3-S2A1-S3A1	Cross line S0	1	22	6	44.55	99.14	2.64575	79	8	8.14	2.32	2.84	43	2.5
G002>F2A9-F3A1-F4A3	G002>F2A9-F3A1	G002>F2A9-F3A1	Selfed parent line S2+	1	22	7	22.64	41.38	2	70	3	12.46	2.02	2.12	84	3.33333
19P018>S0A3	10P057>S0A15-S1A2-S2A3-S3A1	10P057>S0A5-S1A1-S2A4-S3A5	Cross line S0	1	22	8	53.18	115.91	2.82843	71	9	22.12		3.77	70	3.33333
19P101>S0A5	G002>F2A9-F3A10	10P086>S0A8-S1A1-S2A2-S3A6	Cross line S0	1	22	9	7.75	15.32	1.41421	71	2	3.99	1.71	2.45	63	3.33333
Bundi			Replicated Control	1	22	10							2.47
G005>F2A3-F3A5-F4A3	G005>F2A3-F3A5	G005>F2A3-F3A5	Selfed parent line S2+	3	22	11	10.69		1.41421	61	5				72
G008>F2A2-F3A3-F4A2	G008>F2A2-F3A3	G008>F2A2-F3A3	Selfed parent line S2+	3	22	12	22.27	34.78	1.73205	71	13	5.34	1.78	3.12	70	2
10P049>S0A2-S1A3-S2A4-S3A7-S4A2	10P049>S0A2-S1A3-S2A4-S3A7	10P049>S0A2-S1A3-S2A4-S3A7	Selfed parent line S2+	3	22	13	12.27	30.11	1.41421	83	7	9.16	2.56	2.99	49
19P072>S0A2	13P038B>S0A1-S1A1	10P041>S0A5-S1A1-S2A3-S3A18	Cross line S0	3	22	14	40.1	60.61	2.64575	69	9	16.73	2.9	3.24	70	2.5
19P009>S0A3	10P041>S0A5-S1A1-S2A3-S3A6	10P049>S0A2-S1A3-S2A4-S3A1	Cross line S0	3	22	15	5.05	93.7	2.82843	106	6				67
Bundi			Replicated Control	3	22	16
10P063>S0A1-S1A2-S2A4-S3A1-S4A3	10P063>S0A1-S1A2-S2A4-S3A1	10P063>S0A1-S1A2-S2A4-S3A1	Selfed parent line S2+	3	22	17			1.73205	71	10				75
NPZ6>F2A2-F3A1-F4A2-F5A3	NPZ6>F2A2-F3A1-F4A2	NPZ6>F2A2-F3A1-F4A2	Selfed parent line S2+	3	22	18	21.54	35.17	1.73205	69	9	5.64			63	3.33333
10P085>S0A6-S1A1-S2A4-S3A6-S4A3	10P085>S0A6-S1A1-S2A4-S3A6	10P085>S0A6-S1A1-S2A4-S3A6	Selfed parent line S2+	3	22	19	7.62	71.87	2.44949	84	25	5.01	2.34	3.17	61	2.5
Maki			Replicated Control	3	22	20									70
Magnet			Replicated Control	1	23	1	12.44	20.56	1	71	9	7.49	2.21	2.44	85	2.5
10P094>S0A6-S1A3-S2A1-S3A3-S4A3	10P094>S0A6-S1A3-S2A1-S3A3	10P094>S0A6-S1A3-S2A1-S3A3	Selfed parent line S2+	1	23	2	7.18	69.34	2.44949	84	4	4.3	2.08	2.99	37	2
19P005>S0A3	10P041>S0A5-S1A1-S2A3-S3A1	10P049>S0A2-S1A3-S2A4-S3A4	Cross line S0	1	23	3	95.09	137.79	2.82843	63	3	20.16	3.24	3.74	45	3.33333
10P049>S0A2-S1A3-S2A4-S3A6-S4A3	10P049>S0A2-S1A3-S2A4-S3A6	10P049>S0A2-S1A3-S2A4-S3A6	Selfed parent line S2+	1	23	4	23.04	91.44	3.31662	83	8	20.92	3.26	3.6	52	2.5
19P068>S0A5	13P022>S0A1-S1A1	G003>F2A10-F3A10	Cross line S0	1	23	5	83.64	170.56	3.16228	70	5	21.08	3.6	4.43	56	3.33333
G003>F2A1-F3A6-F4A2	G003>F2A1-F3A6	G003>F2A1-F3A6	Selfed parent line S2+	1	23	6			3	76	9				63
19P048>S0A1	10P094>S0A7-S1A1-S2A2-S3A2	10P027>S0A8-S1A3	Cross line S0	1	23	7	64.21	100.96	2.44949	72	4	5.31	2.85	3.5	68	2.5
Maki			Replicated Control	1	23	8	12.76	19.21	2.64575	76	4	2.85	1.95	2.2	41
19P017>S0A1	G007>F2A15	10P057>S0A5-S1A1-S2A2-S3A9	Cross line S0	1	23	9			1.41421	71	0				51
19P023>S0A5	10P076>S0A6-S1A1-S2A2-S3A3	10P057>S0A4-S1A2-S2A2-S3A2	Cross line S0	1	23	10	27.66	43.6	2	71	5	11.07	2.17	2.64	82	3.33333
10P010>S0A5-S1A1-S2A9-S3A1	10P010>S0A5-S1A1-S2A9	10P010>S0A5-S1A1-S2A9	Selfed parent line S2+	3	23	11			1.73205	74	8				80
Cooke			Replicated Control	3	23	12	14	26.88	1.73205	72	3	4.02	1.89	2.29	84	3.33333
19P022>S0A6	10P041>S0A5-S1A1-S2A3-S3A7	10P057>S0A4-S1A2-S2A2-S3A1	Cross line S0	3	23	13	26.64	38.84	2	67	6	8.17	2.81	3.31	80	2
10P057>S0A10-S1A2-S2A3-S3A1-S4A2	10P057>S0A10-S1A2-S2A3-S3A1	10P057>S0A10-S1A2-S2A3-S3A1	Selfed parent line S2+	3	23	14	19.82	29.81	2.23607	64	7	6.2	2.8	3.03	77	2
19P009>S0A5	10P041>S0A5-S1A1-S2A3-S3A6	10P049>S0A2-S1A3-S2A4-S3A1	Cross line S0	3	23	15	32.48	48.91	2	64	4	11.95	2.81	3.32	86	2
10P086>S0A8-S1A1-S2A4-S3A1-S4A2	10P086>S0A8-S1A1-S2A4-S3A1	10P086>S0A8-S1A1-S2A4-S3A1	Selfed parent line S2+	3	23	16	7.07	9.84	1.73205	70	5	8.04	1.2	2.03	77	2.5
19P052>S0A5	10P063>S0A1-S1A2-S2A4-S3A5	10P094>S0A7-S1A1-S2A2-S3A6	Cross line S0	3	23	17	30.75	47.48	1.73205	70	6	6.31	2.14	2.67	89	2.5
G003>F2A10-F3A2-F4A1	G003>F2A10-F3A2	G003>F2A10-F3A2	Selfed parent line S2+	3	23	18	21.9	42.18	2.44949	72	0	6.35	2.48	3.07	83	2.5
Mukta			Replicated Control	3	23	19	25.19	42.17	1.41421	80	7	13.3	3	3.37	49	2
19P049>S0A1	10P041>S0A5-S1A1-S2A3-S3A14	10P094>S0A7-S1A1-S2A2-S3A3	Cross line S0	3	23	20	45.11	67.81	2.23607	70	6	25.06	3.18	3.31	70	2.5
19P097>S0A5	G003>F2A4-F3A14	G002>F2A9-F3A6	Cross line S0	1	24	1	40.75	65.36	2.23607	69	4	4.47	1.64	1.9	69	2
19P010>S0A4	G005>F2A3-F3A4	10P049>S0A2-S1A3-S2A4-S3A2	Cross line S0	1	24	2	10.57	84.78	2.23607	85	9	19.48	3.25	3.57	76	2
19P052>S0A3	10P063>S0A1-S1A2-S2A4-S3A5	10P094>S0A7-S1A1-S2A2-S3A6	Cross line S0	1	24	3	90.61	141.35	3	71	0	3.47	1.86	3	72	2.5
63.1A			Replicated Control	1	24	4	58.68	86.01	2	64	4	14.21	2.8	2.92	60	2.5
10P041>S0A5-S1A1-S2A3-S3A18-S4A2	10P041>S0A5-S1A1-S2A3-S3A18	10P041>S0A5-S1A1-S2A3-S3A18	Selfed parent line S2+	1	24	5	99.74	160.34	2.23607	70	16	15.23	3.4	3.67	82	2.5
10P063>S0A1-S1A2-S2A4-S3A4-S4A3	10P063>S0A1-S1A2-S2A4-S3A4	10P063>S0A1-S1A2-S2A4-S3A4	Selfed parent line S2+	1	24	6	43.02	71.05	2.23607	72	9	3.23	2.18	2.52	56	1.66667
WAPEA-2211			Replicated Control	1	24	7			2.23607	84	4				30
19P075>S0A4	10P057>S0A6-S1A1-S2A4-S3A2	13P038B>S0A1-S1A4	Cross line S0	1	24	8	82.32	119.3	2.44949	70	8	19.78	2.65	3.3	65	3.33333
10P062>S0A17-S1A1-S2A1-S3A1-S4A2	10P062>S0A17-S1A1-S2A1-S3A1	10P062>S0A17-S1A1-S2A1-S3A1	Selfed parent line S2+	1	24	9									52
19P017>S0A7	G007>F2A15	10P057>S0A5-S1A1-S2A2-S3A9	Cross line S0	1	24	10			1.73205	71	10				40
10P094>S0A7-S1A1-S2A2-S3A1-S4A1	10P094>S0A7-S1A1-S2A2-S3A1	10P094>S0A7-S1A1-S2A2-S3A1	Selfed parent line S2+	3	24	11	22.57	45.9	2	71	5	6.27	2.15	2.82	89	2.5
19P062>S0A1	10P094>S0A9-S1A2-S2A2-S3A1	G005>F2A2-F3A7	Cross line S0	3	24	12
19P083>S0A4	13P046>S0A6-S1A1	G008>F2A2-F3A12	Cross line S0	3	24	13	21.75	39.68	2.23607	75	6	8.24	2.3	2.64	78	2
Magnet			Replicated Control	3	24	14	13.2	20.85	1	71	5	4.41	1.73	2.68	57	2.5
10P057>S0A15-S1A2-S2A3-S3A1-S4A3	10P057>S0A15-S1A2-S2A3-S3A1	10P057>S0A15-S1A2-S2A3-S3A1	Selfed parent line S2+	3	24	15	16.12	24.73	1.73205	71	10	4.17	1.78	1.95	87	2
10P086>S0A8-S1A1-S2A4-S3A5-S4A3	10P086>S0A8-S1A1-S2A4-S3A5	10P086>S0A8-S1A1-S2A4-S3A5	Selfed parent line S2+	3	24	16	7.26	10.11	1.41421	72	5	6.78	1.8	2.14	89	2
19P008>S0A5	10P010>S0A5-S1A1-S2A7	10P041>S0A5-S1A1-S2A3-S3A4	Cross line S0	3	24	17	23.49	40.24	2	71	8	9.66	2.49	2.91	52	2.5
Dunwa			Replicated Control	3	24	18									20
10P076>S0A6-S1A1-S2A2-S3A6-S4A2	10P076>S0A6-S1A1-S2A2-S3A6	10P076>S0A6-S1A1-S2A2-S3A6	Selfed parent line S2+	3	24	19	23.05	46.13	1.41421	79	5	8.11	2.65	3.11	78	2.5
13P017C>S0A1-S1A1-S2A1	13P017C>S0A1-S1A1	13P017C>S0A1-S1A1	Selfed parent line S2+	3	24	20			1.41421	72	21		1.83		84
19P132>S0A3	10P094>S0A7-S1A1-S2A2-S3A10	G008>F2A2-F3A6	Cross line S0	1	25	1	31.1	51.05	2.23607	73	4	2.84	1.51	2.01	84	2.5
19P109>S0A8	G003>F2A10-F3A5	13P040>S0A1-S1A2	Cross line S0	1	25	2	64.57	145.2	2.64575	80	17	9.03	3.1	3.38	64	2.5
19P032>S0A2	10P076>S0A6-S1A1-S2A2-S3A4	10P057>S0A5-S1A1-S2A4-S3A3	Cross line S0	1	25	3	57.36	127.22	2.64575	74	5	28.72	2.91	3.17	89	2.5
10P062>S0A17-S1A1-S2A1-S3A1-S4A1	10P062>S0A17-S1A1-S2A1-S3A1	10P062>S0A17-S1A1-S2A1-S3A1	Selfed parent line S2+	1	25	4						8.75	0.78	3.23	63	3.33333
19P063>S0A5	10P105>S0A1-S1A1-S2A4-S3A1	10P057>S0A6-S1A1-S2A4-S3A1	Cross line S0	1	25	5	90.44	138.01	2.64575	69	5	5.61	2.79	3.13	85	2
AP3			Replicated Control	1	25	6			2.64575	79	6				84
19P122>S0A3	G005>F2A3-F3A1	10P086>S0A8-S1A1-S2A4-S3A5	Cross line S0	1	25	7									29
10P094>S0A6-S1A3-S2A1-S3A1-S4A2	10P094>S0A6-S1A3-S2A1-S3A1	10P094>S0A6-S1A3-S2A1-S3A1	Selfed parent line S2+	1	25	8			2.64575	80	5				76
Kaspa			Replicated Control	1	25	9	13.11	28.1	1.41421	83	11	6.98	2.09	2.57	66	1.66667
10P086>S0A8-S1A1-S2A4-S3A1-S4A1	10P086>S0A8-S1A1-S2A4-S3A1	10P086>S0A8-S1A1-S2A4-S3A1	Selfed parent line S2+	1	25	10	25.45	38.21	2.64575	71	10		1.96	2.5	87	2
King			Replicated Control	3	25	11	10.74	21.1	1.41421	76	5	3.61	2.22	2.63	64	2.5
10P057>S0A5-S1A1-S2A4-S3A2-S4A3	10P057>S0A5-S1A1-S2A4-S3A2	10P057>S0A5-S1A1-S2A4-S3A2	Selfed parent line S2+	3	25	12	24.86	33.83	2.23607	63	4	5.74	2.85	3.2	82	2.5
19P019>S0A6	G003>F2A10-F3A9	10P057>S0A15-S1A2-S2A3-S3A2	Cross line S0	3	25	13			2	75	7				76
19P028>S0A3	10P057>S0A4-S1A2-S2A2-S3A7	G005>F2A2-F3A3	Cross line S0	3	25	14	32.74	48.45	2.23607	63	7	18.39	2.83	2.91	84	2.5
19P129>S0A1	G008>F2A2-F3A3	10P085>S0A5-S1A1-S2A2-S3A3	Cross line S0	3	25	15			2.82843	107	0				85
G003>F2A1-F3A2-F4A2	G003>F2A1-F3A2	G003>F2A1-F3A2	Selfed parent line S2+	3	25	16			2	71	6				86
CCC7131			Replicated Control	3	25	17	14.71	32.69	1.73205	85	7	4.98	2.23	3.14	84	2.5
NPZ2>F2A1-F3A1-F4A1-F5A1	NPZ2>F2A1-F3A1-F4A1	NPZ2>F2A1-F3A1-F4A1	Selfed parent line S2+	3	25	18	26.69	49.67	2	74	4	5.34	2.27	2.5	64	3.33333
G002>F2A9-F3A7-F4A1	G002>F2A9-F3A7	G002>F2A9-F3A7	Selfed parent line S2+	3	25	19				64					63
19P103>S0A3	G005>F2A3-F3A11	G003>F2A1-F3A2	Cross line S0	3	25	20	13.89	40.28	1.73205	71	7	4.14	1.92	2.24	77	2
10P094>S0A7-S1A1-S2A2-S3A8-S4A3	10P094>S0A7-S1A1-S2A2-S3A8	10P094>S0A7-S1A1-S2A2-S3A8	Selfed parent line S2+	1	26	1	37.76	84.86	2.64575	72	9	4.89	1.64	2.24	60	2.5
19P026>S0A3	G002>F2A7-F3A6	10P057>S0A4-S1A2-S2A2-S3A5	Cross line S0	1	26	2			2.23607	72	15		2.21		41
WAPEA-2211			Replicated Control	1	26	3	47.06	140.75	2.44949	85	5	7.61	2.37	2.86	83	3.33333
19P115>S0A2	G003>F2A4-F3A5	10P086>S0A8-S1A1-S2A4-S3A3	Cross line S0	1	26	4	50.04	75.82	2.64575	71	6	9.63	2.57	3.04	89	3.33333
10P010>S0A5-S1A1-S2A8-S3A1	10P010>S0A5-S1A1-S2A8	10P010>S0A5-S1A1-S2A8	Selfed parent line S2+	1	26	5	20.43	71	2	71	4	4.03	1.86	2.37	73	3.33333
10P027>S0A8-S1A3-S2A1	10P027>S0A8-S1A3	10P027>S0A8-S1A3	Selfed parent line S2+	1	26	6	35	86.75	2.23607	74	16	15.12	2.83	3.79	36	2.5
10P057>S0A15-S1A2-S2A3-S3A5-S4A3	10P057>S0A15-S1A2-S2A3-S3A5	10P057>S0A15-S1A2-S2A3-S3A5	Selfed parent line S2+	1	26	7	38.89	79.8	2.82843	71	10	10.87	2.42	2.97	87	2.5
G003>F2A10-F3A1-F4A1	G003>F2A10-F3A1	G003>F2A10-F3A1	Selfed parent line S2+	1	26	8	49.31	106.19	2.82843	71	5	10.93	1.35	3.18	29	3.33333
19P109>S0A9	G003>F2A10-F3A5	13P040>S0A1-S1A2	Cross line S0	1	26	9			2	78	3				74
Dunwa			Replicated Control	1	26	10			1	71	4				28
19P133>S0A3	NPZ2>F2A1-F3A1-F4A1	13P040>S0A1-S1A3	Cross line S0	3	26	11	29.12	49.33	1.73205	78	8	4.01	2.03	2.86	81	2
G005>F2A2-F3A4-F4A3	G005>F2A2-F3A4	G005>F2A2-F3A4	Selfed parent line S2+	3	26	12	10.84	20.34	1.73205	65	6	9.79	1.71	1.9	82	2.5
Magnet			Replicated Control	3	26	13	10.87	27.85	1.73205	70	6		2.27	3.22	83	2.5
G003>F2A1-F3A2-F4A3	G003>F2A1-F3A2	G003>F2A1-F3A2	Selfed parent line S2+	3	26	14			2.23607	71	6				56
19P005>S0A2	10P041>S0A5-S1A1-S2A3-S3A1	10P049>S0A2-S1A3-S2A4-S3A4	Cross line S0	3	26	15	23.2	37.29	1.41421	64	7	9.24	2.71	3.08	76	1.66667
19P010>S0A1	G005>F2A3-F3A4	10P049>S0A2-S1A3-S2A4-S3A2	Cross line S0	3	26	16			1	68	3				83
10P049>S0A2-S1A3-S2A4-S3A3-S4A3	10P049>S0A2-S1A3-S2A4-S3A3	10P049>S0A2-S1A3-S2A4-S3A3	Selfed parent line S2+	3	26	17	4.79	8.54	1.41421	73	4	5.47	1.73	2.23	60	1.66667
G002>F2A7-F3A2-F4A1	G002>F2A7-F3A2	G002>F2A7-F3A2	Selfed parent line S2+	3	26	18			2.23607	71	4				79
19P109>S0A7	G003>F2A10-F3A5	13P040>S0A1-S1A2	Cross line S0	3	26	19	23.1	33.49	1.41421	76	10	7.91	2.07	2.74	82	2
AP3			Replicated Control	3	26	20			1.73205	77	4				46
10P063>S0A1-S1A2-S2A4-S3A5-S4A3	10P063>S0A1-S1A2-S2A4-S3A5	10P063>S0A1-S1A2-S2A4-S3A5	Selfed parent line S2+	1	27	1	28.45	53.31	2.44949	71	6	7.37	2.11	2.59	67	2
Bundi			Replicated Control	1	27	2			1.41421	70	10				48
10P041>S0A5-S1A1-S2A3-S3A4-S4A3	10P041>S0A5-S1A1-S2A3-S3A4	10P041>S0A5-S1A1-S2A3-S3A4	Selfed parent line S2+	1	27	3	53.66	88.36	1.73205	68	8				32
19P036>S0A3	10P041>S0A5-S1A1-S2A3-S3A10	10P063>S0A1-S1A2-S2A4-S3A2	Cross line S0	1	27	4	89.7	163.13	2.64575	66	11	20.98	3.18	3.73	88	2.5
19P011>S0A3	G005>F2A4-F3A1	10P057>S0A10-S1A2-S2A3-S3A1	Cross line S0	1	27	5	60.66	106.47	3.4641	70	5	11.71	2.6	2.93	55	2.5
19P133>S0A2	NPZ2>F2A1-F3A1-F4A1	13P040>S0A1-S1A3	Cross line S0	1	27	6	88.58	168.27	2.82843	75	7	5.83	1.91	2.22	58	2.5
Kaspa			Replicated Control	1	27	7			1.73205	79	9				27
19P033>S0A4	G005>F2A4-F3A4	10P057>S0A5-S1A1-S2A4-S3A4	Cross line S0	1	27	8	29.7	51.17	2.44949	68	2	1.52	1.84	2.16	80
19P083>S0A3	13P046>S0A6-S1A1	G008>F2A2-F3A12	Cross line S0	1	27	9			2.23607	76	6				67
13P038B>S0A1-S1A9-S2A2	13P038B>S0A1-S1A9	13P038B>S0A1-S1A9	Selfed parent line S2+	1	27	10	36.16	64.7	2	74	4	13.97	2.4	2.98	76	2.5
10P094>S0A7-S1A1-S2A2-S3A1-S4A2	10P094>S0A7-S1A1-S2A2-S3A1	10P094>S0A7-S1A1-S2A2-S3A1	Selfed parent line S2+	3	27	11	30.47	53.2	2	71	8	4.86	2.87	3.29	70	3.33333
19P101>S0A1	G002>F2A9-F3A10	10P086>S0A8-S1A1-S2A2-S3A6	Cross line S0	3	27	12	24.22	52.44	1.73205	75	10	14.11	2.41	2.59	33	5
19P023>S0A3	10P076>S0A6-S1A1-S2A2-S3A3	10P057>S0A4-S1A2-S2A2-S3A2	Cross line S0	3	27	13			1.73205	71	7				88
10P041>S0A5-S1A1-S2A3-S3A3-S4A1	10P041>S0A5-S1A1-S2A3-S3A3	10P041>S0A5-S1A1-S2A3-S3A3	Selfed parent line S2+	3	27	14	14.45	23.92	1.41421	68	8	7.53	2.46	3.59	49	2
M17			Replicated Control	3	27	15	3.93	20.23	2.23607	85	4	2.49	1.5	2.01	76	2.5
10P085>S0A5-S1A1-S2A2-S3A1-S4A2	10P085>S0A5-S1A1-S2A2-S3A1	10P085>S0A5-S1A1-S2A2-S3A1	Selfed parent line S2+	3	27	16	24.32	38.41	2	75	5	10.62	2.1	2.99	82	3.33333
G002>F2A9-F3A1-F4A1	G002>F2A9-F3A1	G002>F2A9-F3A1	Selfed parent line S2+	3	27	17	16.64	29.48	1.73205	71	8	8.25	2.49	3.1	80	2.5
19P108>S0A5	10P094>S0A9-S1A2-S2A2-S3A3	G003>F2A10-F3A4	Cross line S0	3	27	18	54.6	79.69	2	70	2	5.05	2.32	2.82	70	1.66667
Kaspa			Replicated Control	3	27	19			1.41421	79	7				45
13P038B>S0A1-S1A5-S2A1	13P038B>S0A1-S1A5	13P038B>S0A1-S1A5	Selfed parent line S2+	3	27	20	41.92	64.17	2	72	2	4.98	1.88	2.37	63	2.5
19P026>S0A1	G002>F2A7-F3A6	10P057>S0A4-S1A2-S2A2-S3A5	Cross line S0	1	28	1			2.23607	70	9				52
19P100>S0A5	G005>F2A3-F3A10	G002>F2A9-F3A9	Cross line S0	1	28	2	62.72	88.81	2.44949	69	6	14.39	2.56	3.49	68	3.33333
NPZ2>F2A1-F3A1-F4A3-F5A2	NPZ2>F2A1-F3A1-F4A3	NPZ2>F2A1-F3A1-F4A3	Selfed parent line S2+	1	28	3	36.1	59.38	2.44949	69	8	4.87	1.77	2.17	42	3.33333
Cooke			Replicated Control	1	28	4	53.77	119.54	2.64575	69	5	9.73	2.52	2.72	85	3.33333
10P094>S0A7-S1A1-S2A3-S3A2-S4A3	10P094>S0A7-S1A1-S2A3-S3A2	10P094>S0A7-S1A1-S2A3-S3A2	Selfed parent line S2+	1	28	5	69.26	134.61	3.4641	72	9	5.81	1.91	2.43	87	2.5
19P032>S0A3	10P076>S0A6-S1A1-S2A2-S3A4	10P057>S0A5-S1A1-S2A4-S3A3	Cross line S0	1	28	6	42.81	100.05	2.82843	76	9	13.67	3.42	3.85	74	2.5
19P074>S0A4	10P057>S0A5-S1A1-S2A4-S3A9	13P038B>S0A1-S1A3	Cross line S0	1	28	7	43.77	97.2	2.82843	70	5	10.06	2.14	2.72	83	2.5
Sturt			Replicated Control	1	28	8	21.87	36.62	1	80	12				45
19P001>S0A5	10P041>S0A5-S1A1-S2A3-S3A5	10P010>S0A5-S1A1-S2A1	Cross line S0	1	28	9			1.41421	74	12				83
19P066>S0A3	G005>F2A2-F3A8	13P017C>S0A1-S1A1	Cross line S0	1	28	10			1	75	8				59
19P031>S0A1	10P062>S0A1-S1A3-S2A2-S3A1	10P057>S0A5-S1A1-S2A4-S3A2	Cross line S0	3	28	11			1.73205	65	5				86
19P073>S0A1	10P049>S0A2-S1A3-S2A4-S3A8	13P038B>S0A1-S1A2	Cross line S0	3	28	12	36.59	60.73	2.44949	68	7	8.32	1.85	2.43	61	2.5
19P062>S0A2	10P094>S0A9-S1A2-S2A2-S3A1	G005>F2A2-F3A7	Cross line S0	3	28	13
Mukta			Replicated Control	3	28	14	35.08	59.45	1.41421	76	6	6.23	2.4	2.91	82	2
19P001>S0A7	10P041>S0A5-S1A1-S2A3-S3A5	10P010>S0A5-S1A1-S2A1	Cross line S0	3	28	15	30.47	52.61	1.41421	71	7	8.16	2.79	3.41	79	2.5
19P054>S0A2	10P086>S0A8-S1A1-S2A2-S3A3	10P094>S0A7-S1A1-S2A2-S3A8	Cross line S0	3	28	16				69					45
Kaspa			Replicated Control	3	28	17						18.86	2.15	2.75	59	2.5
19P029>S0A4	G007>F2A14	10P057>S0A4-S1A2-S2A2-S3A8	Cross line S0	3	28	18	55.62	65.98	2.23607	70	4	5.15	1.86	2	52	3.33333
19P131>S0A2	G008>F2A2-F3A5	G007>F2A18	Cross line S0	3	28	19	34.37	70.11	2	60	4	6.56	2.55	2.83	19	3.33333
19P047>S0A5	10P041>S0A5-S1A1-S2A3-S3A13	10P094>S0A7-S1A1-S2A2-S3A1	Cross line S0	3	28	20	65.04	96.32	2.64575	75	10	38.09	3.48	3.83	76	2.5
19P012>S0A3	10P010>S0A5-S1A1-S2A9	10P057>S0A5-S1A1-S2A2-S3A2	Cross line S0	1	29	1	39.85	66.27	2	72	7	6.8	2.43	3.05	71	2.5
10P010>S0A5-S1A1-S2A5-S3A1	10P010>S0A5-S1A1-S2A5	10P010>S0A5-S1A1-S2A5	Selfed parent line S2+	1	29	2	41.93	92.03	1.73205	71	5	3.56	2.12	2.64	21	3.33333
10P010>S0A5-S1A1-S2A9-S3A3	10P010>S0A5-S1A1-S2A9	10P010>S0A5-S1A1-S2A9	Selfed parent line S2+	1	29	3	41.89	73.22	2.64575	71	7	16.4			72	2.5
10P010>S0A5-S1A1-S2A6-S3A1	10P010>S0A5-S1A1-S2A6	10P010>S0A5-S1A1-S2A6	Selfed parent line S2+	1	29	4	53.26	107.03	2.44949	74	9	24.16	3.15	3.51	50	3.33333
AP3			Replicated Control	1	29	5			2.44949	76	9				58
13P038B>S0A1-S1A9-S2A1	13P038B>S0A1-S1A9	13P038B>S0A1-S1A9	Selfed parent line S2+	1	29	6	58.65	119.09	2.64575	74	6	5.01	2.55	2.93	78	2.5
10P094>S0A9-S1A2-S2A2-S3A1-S4A1	10P094>S0A9-S1A2-S2A2-S3A1	10P094>S0A9-S1A2-S2A2-S3A1	Selfed parent line S2+	1	29	7	35.77	70.62	2.64575	68	7	20.46	3.59	4.01	67	5
19P070>S0A3	10P094>S0A7-S1A1-S2A1-S3A3	G003>F2A4-F3A11	Cross line S0	1	29	8	26.87	77.43	2.64575	75	5	8.64	3.6	4.4	69	2.5
CCC7131			Replicated Control	1	29	9			1	80	7				60
G002>F2A8-F3A2-F4A2	G002>F2A8-F3A2	G002>F2A8-F3A2	Selfed parent line S2+	1	29	10	14.33	35.57	1.41421	70	7	14.18	2.74	2.92	84	2.5
10P094>S0A7-S1A1-S2A2-S3A1-S4A3	10P094>S0A7-S1A1-S2A2-S3A1	10P094>S0A7-S1A1-S2A2-S3A1	Selfed parent line S2+	3	29	11	31.78	47.56	2.23607	71	6				82
19P019>S0A1	G003>F2A10-F3A9	10P057>S0A15-S1A2-S2A3-S3A2	Cross line S0	3	29	12		0.99	2.44949	73	7	18.33	2.39	3.18	80	3.33333
G003>F2A10-F3A6-F4A2	G003>F2A10-F3A6	G003>F2A10-F3A6	Selfed parent line S2+	3	29	13			2.23607	71	3				78
19P076>S0A7	10P086>S0A8-S1A1-S2A2-S3A4	13P038B>S0A1-S1A5	Cross line S0	3	29	14	27.89	43.36	1.41421	75	3	4.37	1.81	2.27	84	3.33333
19P071>S0A5	G008>F2A2-F3A9	10P094>S0A7-S1A1-S2A1-S3A4	Cross line S0	3	29	15	31.28	48.7	2	73	6				86
63.1A			Replicated Control	3	29	16	22.35	34.68	1.41421	71	5	10.22	1.96	2.37	61	1.66667
G003>F2A4-F3A7-F4A2	G003>F2A4-F3A7	G003>F2A4-F3A7	Selfed parent line S2+	3	29	17	23.86	34.39	2.44949	71	9	14.09	2.79	3.23	82	2.5
G005>F2A3-F3A13-F4A3	G005>F2A3-F3A13	G005>F2A3-F3A13	Selfed parent line S2+	3	29	18									20
19P096>S0A1	G002>F2A9-F3A5	10P094>S0A7-S1A1-S2A1-S3A7	Cross line S0	3	29	19	74.99	110.46	3	70	3	10.63	2.61	3.18	77	2.5
King			Replicated Control	3	29	20	29.68	48.84	2	74	6	24.13	3.32	3.72	83	3.33333
10P076>S0A6-S1A1-S2A2-S3A4-S4A1	10P076>S0A6-S1A1-S2A2-S3A4	10P076>S0A6-S1A1-S2A2-S3A4	Selfed parent line S2+	1	30	1			2.64575	77	14				86
10P094>S0A7-S1A1-S2A2-S3A11-S4A2	10P094>S0A7-S1A1-S2A2-S3A11	10P094>S0A7-S1A1-S2A2-S3A11	Selfed parent line S2+	1	30	2	60.64	118.89	2.44949	75	5	5.06	1.66	2.04	60	2.5
Maki			Replicated Control	1	30	3	51.57	88.91	2	76	6
19P103>S0A2	G005>F2A3-F3A11	G003>F2A1-F3A2	Cross line S0	1	30	4				76					80
19P080>S0A5	10P085>S0A5-S1A1-S2A2-S3A2	13P038B>S0A1-S1A9	Cross line S0	1	30	5	44.01	73.52	2.23607	61	7	8.16	1.79	2.37	32	5
Mukta			Replicated Control	1	30	6	39.06	94.87	2	82	9	13.7	2.71	3.02	57	2.5
19P122>S0A4	G005>F2A3-F3A1	10P086>S0A8-S1A1-S2A4-S3A5	Cross line S0	1	30	7				75					73
10P041>S0A5-S1A1-S2A3-S3A12-S4A2	10P041>S0A5-S1A1-S2A3-S3A12	10P041>S0A5-S1A1-S2A3-S3A12	Selfed parent line S2+	1	30	8									86
19P008>S0A2	10P010>S0A5-S1A1-S2A7	10P041>S0A5-S1A1-S2A3-S3A4	Cross line S0	1	30	9			2.23607	74	6				73
19P126>S0A5	10P094>S0A7-S1A1-S2A3-S3A3	10P049>S0A2-S1A3-S2A4-S3A7	Cross line S0	1	30	10	20.37	29.09	2	67	6	9.92	2.19	2.78	83	2.5
G003>F2A4-F3A12-F4A1	G003>F2A4-F3A12	G003>F2A4-F3A12	Selfed parent line S2+	3	30	11	15.61	29.04	2.44949	72	4	15.41	2.91	3.13	86	2.5
CCC7155			Replicated Control	3	30	12	25.9	42.47	1.41421	75	3	7.81	1.91	2.32	73	3.33333
10P094>S0A7-S1A1-S2A2-S3A11-S4A3	10P094>S0A7-S1A1-S2A2-S3A11	10P094>S0A7-S1A1-S2A2-S3A11	Selfed parent line S2+	3	30	13	15.83	27.65	1.73205	72	6	18.3	2.15	3.63	62	3.33333
19P039>S0A3	10P041>S0A5-S1A1-S2A3-S3A11	10P076>S0A6-S1A1-S2A2-S3A1	Cross line S0	3	30	14	37.35	69.67	1.41421	73	5	8.88	2.71	3.18	37	2.5
19P035>S0A5	10P041>S0A5-S1A1-S2A3-S3A9	10P063>S0A1-S1A2-S2A4-S3A1	Cross line S0	3	30	15	39.33	61.83	2	75	8	14.59	3.1	3.73	86	2.5
19P103>S0A4	G005>F2A3-F3A11	G003>F2A1-F3A2	Cross line S0	3	30	16			1.73205	70	9				70
19P031>S0A5	10P062>S0A1-S1A3-S2A2-S3A1	10P057>S0A5-S1A1-S2A4-S3A2	Cross line S0	3	30	17	38.31	56.62	1.73205	65	7	14.15	3.21	4.19	76	2.5
Bundi			Replicated Control	3	30	18	16.44	32.2	1.73205	70	6	12.32	1.98	2.49	87	1.66667
10P057>S0A5-S1A1-S2A4-S3A4-S4A2	10P057>S0A5-S1A1-S2A4-S3A4	10P057>S0A5-S1A1-S2A4-S3A4	Selfed parent line S2+	3	30	19			2.23607	68	6				88
19P068>S0A3	13P022>S0A1-S1A1	G003>F2A10-F3A10	Cross line S0	3	30	20	44.52	75.57	2.82843	71	5	24.77	3.17	3.77	80	3.33333
WAPEA-2211			Replicated Control	1	31	1	17.81	109.94	2.23607	87	5	22.26	3.56	3.97	16	2.5
G005>F2A3-F3A5-F4A2	G005>F2A3-F3A5	G005>F2A3-F3A5	Selfed parent line S2+	1	31	2	45.12	63.82	2	64	5	8.33	2.43	2.74	89	2.5
19P058>S0A3	G005>F2A3-F3A6	10P094>S0A7-S1A1-S2A2-S3A12	Cross line S0	1	31	3	49	71.36	2.64575	66	8	9.71		2.31	68	2.5
13P038B>S0A1-S1A3-S2A3	13P038B>S0A1-S1A3	13P038B>S0A1-S1A3	Selfed parent line S2+	1	31	4			2.44949	76	4				53
10P094>S0A7-S1A1-S2A2-S3A5-S4A1	10P094>S0A7-S1A1-S2A2-S3A5	10P094>S0A7-S1A1-S2A2-S3A5	Selfed parent line S2+	1	31	5	57.83	113.17	2.64575	76	9	3.76	1.96	2.43	65	2.5
19P017>S0A6	G007>F2A15	10P057>S0A5-S1A1-S2A2-S3A9	Cross line S0	1	31	6	29.76	93.43	2.82843	72	3	15.23	2.1	2.46	50	2
M17			Replicated Control	1	31	7	6.66	25.78	3.60555	85	5		1.7	2.07	81	3.33333
NPZ6>F2A2-F3A1-F4A2-F5A1	NPZ6>F2A2-F3A1-F4A2	NPZ6>F2A2-F3A1-F4A2	Selfed parent line S2+	1	31	8			1.73205	69	4				42
19P064>S0A4	G005>F2A3-F3A7	13P014B>S0A2-S1A2	Cross line S0	1	31	9	20.47	30.36	1.73205	70	3	10.83	2.91	3.1	70	2.5
G002>F2A7-F3A3-F4A2	G002>F2A7-F3A3	G002>F2A7-F3A3	Selfed parent line S2+	1	31	10	16.13	39.73	1.73205	75	5	16.94	2.25	2.54	88	2.5
10P063>S0A1-S1A2-S2A4-S3A7-S4A3	10P063>S0A1-S1A2-S2A4-S3A7	10P063>S0A1-S1A2-S2A4-S3A7	Selfed parent line S2+	3	31	11	11.04	18.88	1	72	7	23.83	3.21	3.4	69	3.33333
10P057>S0A5-S1A1-S2A2-S3A7-S4A3	10P057>S0A5-S1A1-S2A2-S3A7	10P057>S0A5-S1A1-S2A2-S3A7	Selfed parent line S2+	3	31	12	23.33	43.62	1.73205	70	0	2.6	1.2	2.83	75	1.66667
13P022>S0A1-S1A2-S2A1	13P022>S0A1-S1A2	13P022>S0A1-S1A2	Selfed parent line S2+	3	31	13				60					14
19P095>S0A2	G002>F2A9-F3A4	10P094>S0A6-S1A3-S2A1-S3A3	Cross line S0	3	31	14	34.68	60.34	2.44949	75	7	2.01	1.26	2.01	68	1.66667
Sturt			Replicated Control	3	31	15	7.59	24.26	1.41421	71	7	8.13	2.13	2.49	65	2.5
10P041>S0A5-S1A1-S2A3-S3A19-S4A3	10P041>S0A5-S1A1-S2A3-S3A19	10P041>S0A5-S1A1-S2A3-S3A19	Selfed parent line S2+	3	31	16			1	76	10				87
19P125>S0A1	10P041>S0A5-S1A1-S2A3-S3A16	10P094>S0A7-S1A1-S2A3-S3A2	Cross line S0	3	31	17			2.44949	76	9				70
63.1A			Replicated Control	3	31	18	16.46	24.48	1.41421	64	7	7.32	2	2.27	67	2
13P022>S0A1-S1A2-S2A3	13P022>S0A1-S1A2	13P022>S0A1-S1A2	Selfed parent line S2+	3	31	19	10.03	23.4	1.41421	60	5	14.07	2.11	2.17	21	5
19P087>S0A3	G002>F2A7-F3A1	10P057>S0A5-S1A1-S2A4-S3A10	Cross line S0	3	31	20	55.12	85.18	2.82843	65	3	7.74	2.6	3.07	78	2.5
19P119>S0A5	G007>F2A17	G003>F2A4-F3A8	Cross line S0	1	32	1	59.99	101.79	3	73	8	23.68	3.1	3.63	73	3.33333
19P089>S0A2	G002>F2A9-F3A11	G002>F2A7-F3A3	Cross line S0	1	32	2	67.36	115.55	2.44949	69	3	11.52	2.14	2.36	80	3.33333
10P062>S0A1-S1A3-S2A2-S3A1-S4A1	10P062>S0A1-S1A3-S2A2-S3A1	10P062>S0A1-S1A3-S2A2-S3A1	Selfed parent line S2+	1	32	3	28.22	50.17	2	68	12	14.19	3.67	3.92	89	2
Mukta			Replicated Control	1	32	4	38.2	104.36	1.41421	79	8	10.3	2.37	2.66	78	2
19P017>S0A4	G007>F2A15	10P057>S0A5-S1A1-S2A2-S3A9	Cross line S0	1	32	5	58.52	124.97	2.64575	71	6	17.42	2.37	2.62	24	3.33333
10P041>S0A5-S1A1-S2A3-S3A10-S4A3	10P041>S0A5-S1A1-S2A3-S3A10	10P041>S0A5-S1A1-S2A3-S3A10	Selfed parent line S2+	1	32	6	54.56	113.27	2	74	19	12.63	2.45	3.22	36	2.5
19P051>S0A3	10P057>S0A5-S1A1-S2A4-S3A8	10P094>S0A7-S1A1-S2A2-S3A5	Cross line S0	1	32	7	41.42	58.02	2.64575	68	3				82
19P117>S0A2	G005>F2A2-F3A9	G003>F2A4-F3A6	Cross line S0	1	32	8	59.47	102.14	2.44949	70	0	13.46	3.39	4.17	87	3.33333
10P086>S0A8-S1A1-S2A2-S3A4-S4A1	10P086>S0A8-S1A1-S2A2-S3A4	10P086>S0A8-S1A1-S2A2-S3A4	Selfed parent line S2+	1	32	9			2	84	1
King			Replicated Control	1	32	10	24.96	38.17	1.73205	74	8	8.5	1.96	2.71	78	2.5
10P094>S0A7-S1A1-S2A3-S3A4-S4A2	10P094>S0A7-S1A1-S2A3-S3A4	10P094>S0A7-S1A1-S2A3-S3A4	Selfed parent line S2+	3	32	11	20.06	33.14	2.44949	75	5	4.86	1.8	2.13	64	2
NPZ2>F2A1-F3A1-F4A1-F5A2	NPZ2>F2A1-F3A1-F4A1	NPZ2>F2A1-F3A1-F4A1	Selfed parent line S2+	3	32	12	31.94	54.96	2	74	3	6.29	2	2.73	89	3.33333
Kaspa			Replicated Control	3	32	13	0.13	0.76	2	79	14	1.05	1.02	1.82	85	2
G003>F2A4-F3A13-F4A2	G003>F2A4-F3A13	G003>F2A4-F3A13	Selfed parent line S2+	3	32	14	23.37	36.78	2.23607	71	5	7.76	1.98	2.1	87	2
10P094>S0A7-S1A1-S2A1-S3A7-S4A2	10P094>S0A7-S1A1-S2A1-S3A7	10P094>S0A7-S1A1-S2A1-S3A7	Selfed parent line S2+	3	32	15	28.23	49.2	2.44949	70	4	11.39	2.18	2.85	74	2.5
19P014>S0A2	10P094>S0A9-S1A2-S2A2-S3A2	10P057>S0A5-S1A1-S2A2-S3A6	Cross line S0	3	32	16	7.75	10.67	1.73205	71	4		2.21	2.67	83	1.42857
19P133>S0A5	NPZ2>F2A1-F3A1-F4A1	13P040>S0A1-S1A3	Cross line S0	3	32	17			2	74	8				74
19P082>S0A1	G005>F2A4-F3A7	13P041B>S0A1-S1A1	Cross line S0	3	32	18	60.17	91.35	2.44949	71	7	10.07	2.92	3.35	71	3.33333
King			Replicated Control	3	32	19	20.7	37.68	1.73205	75	6	6.72	2.3	2.57	88	2.5
10P041>S0A5-S1A1-S2A3-S3A2-S4A3	10P041>S0A5-S1A1-S2A3-S3A2	10P041>S0A5-S1A1-S2A3-S3A2	Selfed parent line S2+	3	32	20	25.84	41.85	1.41421	76	8	15.68	2.22	2.63	72	2
10P086>S0A8-S1A1-S2A4-S3A4-S4A1	10P086>S0A8-S1A1-S2A4-S3A4	10P086>S0A8-S1A1-S2A4-S3A4	Selfed parent line S2+	1	33	1	36.2	51.23	2.23607	70	19	3.47	2.57	3.19	77	2.5
Bundi			Replicated Control	1	33	2	59.27	94.51	2	71	7	11.73	2.47	3	83	2
10P041>S0A5-S1A1-S2A3-S3A19-S4A1	10P041>S0A5-S1A1-S2A3-S3A19	10P041>S0A5-S1A1-S2A3-S3A19	Selfed parent line S2+	1	33	3			1	76	19				48
19P084>S0A7	10P094>S0A7-S1A1-S2A1-S3A6	G007>F2A16	Cross line S0	1	33	4	89.62	168.26	2.64575	69	9	15.31	2.8	3.3	67	5
CCC7155			Replicated Control	1	33	5	57.24	123.83	3	80	5	3.67	1.47	1.97	54	2
19P056>S0A1	13P040>S0A1-S1A1	10P094>S0A7-S1A1-S2A2-S3A10	Cross line S0	1	33	6	51.2	84.92	2.44949	75	12	12.58	2.22	2.5	83	2.5
G005>F2A2-F3A4-F4A2	G005>F2A2-F3A4	G005>F2A2-F3A4	Selfed parent line S2+	1	33	7	30.52	41.69	1.73205	62	7	7.93	1.77	2.43	86	2.5
G008>F2A2-F3A1-F4A1	G008>F2A2-F3A1	G008>F2A2-F3A1	Selfed parent line S2+	1	33	8	25.19	45.39	2	71	3	5.86	2.27	3.03	89	1.66667
10P062>S0A17-S1A1-S2A1-S3A1-S4A3	10P062>S0A17-S1A1-S2A1-S3A1	10P062>S0A17-S1A1-S2A1-S3A1	Selfed parent line S2+	1	33	9						5.46	1.28	2.71	50	2
19P036>S0A2	10P041>S0A5-S1A1-S2A3-S3A10	10P063>S0A1-S1A2-S2A4-S3A2	Cross line S0	1	33	10	19.78	37.39	2	70	6	4.71	1.79	2.65	63	2
Maki			Replicated Control	3	33	11	25.63	37.93	1.41421	74	7	6.52	1.97	2.3	79	2
19P024>S0A5	10P094>S0A6-S1A3-S2A1-S3A2	10P057>S0A4-S1A2-S2A2-S3A3	Cross line S0	3	33	12	23.55	34	2.44949	71	3	10.27	1.88	2.06	83	2.5
13P014B>S0A2-S1A2-S2A1	13P014B>S0A2-S1A2	13P014B>S0A2-S1A2	Selfed parent line S2+	3	33	13	34.25	51.77	2.44949	71	7	10.26	2.73	3.16	88	2
10P085>S0A5-S1A1-S2A2-S3A2-S4A2	10P085>S0A5-S1A1-S2A2-S3A2	10P085>S0A5-S1A1-S2A2-S3A2	Selfed parent line S2+	3	33	14	27.88	54.95	2.23607	72	9	8.7	2.38	2.59	65	3.33333
19P031>S0A6	10P062>S0A1-S1A3-S2A2-S3A1	10P057>S0A5-S1A1-S2A4-S3A2	Cross line S0	3	33	15	29.03	44.73	1.73205	69	10	14.6	2.82	2.99	79	2
Dunwa			Replicated Control	3	33	16									40
10P057>S0A10-S1A2-S2A3-S3A1-S4A1	10P057>S0A10-S1A2-S2A3-S3A1	10P057>S0A10-S1A2-S2A3-S3A1	Selfed parent line S2+	3	33	17	23.38	31.99	1.73205	64	3	14.45	1.81	2.35	58	2
19P124>S0A2	G003>F2A10-F3A12	G008>F2A2-F3A1	Cross line S0	3	33	18	38.49	64.4	2.23607	69	7	13.47	3.41	4.26	74	3.33333
G002>F2A7-F3A4-F4A3	G002>F2A7-F3A4	G002>F2A7-F3A4	Selfed parent line S2+	3	33	19			1.73205	70	8				19
G007>F2A16-F3A3	G007>F2A16	G007>F2A16	Selfed parent line S2+	3	33	20	25.52	54.41	2	71	10	6.64	2.07	2.12	89	2
19P027>S0A1	G003>F2A1-F3A3	10P057>S0A4-S1A2-S2A2-S3A6	Cross line S0	1	34	1	72.18	100.46	2.44949	69	6	13.49	3.13	3.4	88
19P088>S0A2	13P017C>S0A1-S1A2	G002>F2A7-F3A2	Cross line S0	1	34	2				84					60
Magnet			Replicated Control	1	34	3	41.91	68.55	2	71	8	10.97	1.8	2.41	67	2.5
10P057>S0A5-S1A1-S2A4-S3A5-S4A2	10P057>S0A5-S1A1-S2A4-S3A5	10P057>S0A5-S1A1-S2A4-S3A5	Selfed parent line S2+	1	34	4	9.63	13.16	1.41421	72	0	4.12	1.65	2.52	80	1.66667
13P038B>S0A1-S1A5-S2A2	13P038B>S0A1-S1A5	13P038B>S0A1-S1A5	Selfed parent line S2+	1	34	5	37.55	67.24	2.64575	74	6	1.51	1.83	2.4	50	2.5
19P084>S0A3	10P094>S0A7-S1A1-S2A1-S3A6	G007>F2A16	Cross line S0	1	34	6	41.06	136.84	2.82843	69	3	5.22	1.83	2.27	55	5
G002>F2A7-F3A3-F4A1	G002>F2A7-F3A3	G002>F2A7-F3A3	Selfed parent line S2+	1	34	7	47.07	84.1	2.44949	72	4				72
10P085>S0A5-S1A1-S2A2-S3A3-S4A3	10P085>S0A5-S1A1-S2A2-S3A3	10P085>S0A5-S1A1-S2A2-S3A3	Selfed parent line S2+	1	34	8	38.68	80.63	2.82843	84	7	1.75	1.89	2.78	54	2
CCC7131			Replicated Control	1	34	9	10.48	30.87	2	79	5	6.03	2.28	2.69	75	2.5
19P069>S0A3	G005>F2A4-F3A6	13P022>S0A1-S1A2	Cross line S0	1	34	10				55					45
19P039>S0A2	10P041>S0A5-S1A1-S2A3-S3A11	10P076>S0A6-S1A1-S2A2-S3A1	Cross line S0	3	34	11			1.73205	74	6				85
19P034>S0A5	10P062>S0A6-S1A2-S2A2-S3A1	10P010>S0A5-S1A1-S2A10	Cross line S0	3	34	12			3.16228	84	5				82
19P123>S0A2	NPZ1>F2A3-F3A1-F4A1	G005>F2A3-F3A2	Cross line S0	3	34	13
AP3			Replicated Control	3	34	14			1.73205	76	4				89
10P076>S0A6-S1A1-S2A2-S3A6-S4A1	10P076>S0A6-S1A1-S2A2-S3A6	10P076>S0A6-S1A1-S2A2-S3A6	Selfed parent line S2+	3	34	15			1	76	11				65
19P135>S0A1	NPZ2>F2A1-F3A1-F4A3	G005>F2A3-F3A13	Cross line S0	3	34	16				68					88
G003>F2A4-F3A7-F4A1	G003>F2A4-F3A7	G003>F2A4-F3A7	Selfed parent line S2+	3	34	17	36.77	59.34	2.64575	72	10	10	2.43	2.95	68
19P070>S0A5	10P094>S0A7-S1A1-S2A1-S3A3	G003>F2A4-F3A11	Cross line S0	3	34	18	33.24	61.49	2.44949	71	5	10.05	2.65	3.72	78	3.33333
19P110>S0A2	10P086>S0A8-S1A1-S2A4-S3A2	G003>F2A10-F3A6	Cross line S0	3	34	19	16.11	22.04	1.73205	70	4	6.45	0.93	2.74	80	3.33333
Mukta			Replicated Control	3	34	20	13.62	24.57	1	80	6	5.37	1.84	2.37	87	1.66667
13P014B>S0A2-S1A1-S2A2	13P014B>S0A2-S1A1	13P014B>S0A2-S1A1	Selfed parent line S2+	1	35	1	55.1	122.66	2.23607	76	5	11.05	2.75	3.6	62	2.5
19P100>S0A2	G005>F2A3-F3A10	G002>F2A9-F3A9	Cross line S0	1	35	2				68					72
19P118>S0A2	G005>F2A4-F3A10	G003>F2A4-F3A7	Cross line S0	1	35	3	39.17	65.73	2.44949	71	4	6.55	2.32	3.08	80	2
19P073>S0A12	10P049>S0A2-S1A3-S2A4-S3A8	13P038B>S0A1-S1A2	Cross line S0	1	35	4	43.99	65.8	2.44949	67	4	7.42	2.65	3.12	80	3.33333
19P114>S0A4	13P022>S0A1-S1A3	G003>F2A4-F3A3	Cross line S0	1	35	5	1.24	3.44	1.41421	60	14	4.56	1.63	1.94	20	3.33333
Kaspa			Replicated Control	1	35	6	36.59	70.7	1.73205	83	8				73
19P132>S0A1	10P094>S0A7-S1A1-S2A2-S3A10	G008>F2A2-F3A6	Cross line S0	1	35	7	32.38	52.22	2	75	7	14.38	2.1	2.43	75	5
G002>F2A9-F3A2-F4A3	G002>F2A9-F3A2	G002>F2A9-F3A2	Selfed parent line S2+	1	35	8			2	72	5				89
19P126>S0A3	10P094>S0A7-S1A1-S2A3-S3A3	10P049>S0A2-S1A3-S2A4-S3A7	Cross line S0	1	35	9	11.48	59.65	3	92	3	10.18	2.9	3.21	73	2
Dunwa			Replicated Control	1	35	10		1.52	1	71	13		2.52	2.8	65	2.5
G005>F2A3-F3A2-F4A2	G005>F2A3-F3A2	G005>F2A3-F3A2	Selfed parent line S2+	3	35	11	17.1	28.05	1.41421	56	9	15.02	2.41	2.8	87	5
Kaspa			Replicated Control	3	35	12			1.41421	85	10				68
19P024>S0A1	10P094>S0A6-S1A3-S2A1-S3A2	10P057>S0A4-S1A2-S2A2-S3A3	Cross line S0	3	35	13
G005>F2A3-F3A11-F4A1	G005>F2A3-F3A11	G005>F2A3-F3A11	Selfed parent line S2+	3	35	14			2	68	7				78
19P021>S0A4	10P057>S0A15-S1A2-S2A3-S3A4	10P010>S0A5-S1A1-S2A8	Cross line S0	3	35	15	24.78	44.18	2.23607	71	4	5.6	1.84	2.58	59	2
19P119>S0A7	G007>F2A17	G003>F2A4-F3A8	Cross line S0	3	35	16	21.86	61.26	1.73205	76	5	5.94	1.92	2.23	9	3.33333
Cooke			Replicated Control	3	35	17	19.54	36.87	1.41421	71	4	4.31	2.1	2.32	75	3.33333
10P094>S0A12-S1A3-S2A1-S3A1-S4A1	10P094>S0A12-S1A3-S2A1-S3A1	10P094>S0A12-S1A3-S2A1-S3A1	Selfed parent line S2+	3	35	18			1.73205	70	5				72
G002>F2A9-F3A3-F4A3	G002>F2A9-F3A3	G002>F2A9-F3A3	Selfed parent line S2+	3	35	19				68					84
13P038B>S0A1-S1A11-S2A3	13P038B>S0A1-S1A11	13P038B>S0A1-S1A11	Selfed parent line S2+	3	35	20	55.69	106.17	1.73205	72	5	5.41	1.93	2.29	81	2
G003>F2A1-F3A5-F4A2	G003>F2A1-F3A5	G003>F2A1-F3A5	Selfed parent line S2+	1	36	1	59.4	109.45	3.16228	72	9	3.57	2.45	3.24	64	2
Magnet			Replicated Control	1	36	2	31.16	73.22	2	71	7	8.93	2.44	2.64	59
19P109>S0A2	G003>F2A10-F3A5	13P040>S0A1-S1A2	Cross line S0	1	36	3	60.35	102.56	2.82843	75	10	17.65	3.07	3.35	76	2.5
19P073>S0A11	10P049>S0A2-S1A3-S2A4-S3A8	13P038B>S0A1-S1A2	Cross line S0	1	36	4	41.67	131.21	3.74166	72	3	8.87	2.77	3.28	63
10P086>S0A8-S1A1-S2A2-S3A5-S4A2	10P086>S0A8-S1A1-S2A2-S3A5	10P086>S0A8-S1A1-S2A2-S3A5	Selfed parent line S2+	1	36	5	40.84	78.72	1.73205	75	4				21
G002>F2A7-F3A2-F4A3	G002>F2A7-F3A2	G002>F2A7-F3A2	Selfed parent line S2+	1	36	6	49.98	108.17	2.23607	72	7	6.21			89	3.33333
Cooke			Replicated Control	1	36	7	28.71	56.41	2.23607	70	4	6.73			85	3.33333
G007>F2A18-F3A1	G007>F2A18	G007>F2A18	Selfed parent line S2+	1	36	8	4.03	9.34	1.41421	59	5	5.38	1.94	2.35	10	3.33333
19P135>S0A4	NPZ2>F2A1-F3A1-F4A3	G005>F2A3-F3A13	Cross line S0	1	36	9	23.75	42.12	2	62	7	6.5	1.93	2.42	36	3.33333
G005>F2A4-F3A4-F4A2	G005>F2A4-F3A4	G005>F2A4-F3A4	Selfed parent line S2+	1	36	10	19.68	28.93	2.23607	65	5	5.95	2.2	2.71	87	2
19P127>S0A5	10P057>S0A9-S1A1-S2A1-S3A1	10P086>S0A8-S1A1-S2A4-S3A1	Cross line S0	3	36	11	7.01	12.49	1.41421	68	7	13.28	3.26	4	86	2
10P062>S0A1-S1A3-S2A2-S3A1-S4A2	10P062>S0A1-S1A3-S2A2-S3A1	10P062>S0A1-S1A3-S2A2-S3A1	Selfed parent line S2+	3	36	12	18.43	27.81	1.41421	68	8	13.96	3.29	3.71	74	2.5
19P114>S0A1	13P022>S0A1-S1A3	G003>F2A4-F3A3	Cross line S0	3	36	13	12.82	22.28	2	60	2	2.05	1.43	1.56	66	3.33333
19P050>S0A6	10P049>S0A2-S1A3-S2A4-S3A6	10P094>S0A7-S1A1-S2A2-S3A4	Cross line S0	3	36	14	21.65	41.96	2.44949	71	1	6.38	1.82	2.45	87	2
King			Replicated Control	3	36	15	4.27	30.36	2.23607	71	4		2.39	2.96	81	2.5
G002>F2A9-F3A8-F4A3	G002>F2A9-F3A8	G002>F2A9-F3A8	Selfed parent line S2+	3	36	16	11.45	20.21	1.73205	68	5	6.05	1.8	2.47	80	2.5
19P138>S0A2	13P038B>S0A1-S1A11	10P094>S0A10-S1A1-S2A2-S3A3	Cross line S0	3	36	17	30.83	51.07	2	71	4	10.24	2.13	2.41	81	2.5
19P106>S0A2	G003>F2A10-F3A2	10P076>S0A6-S1A1-S2A2-S3A5	Cross line S0	3	36	18			2.44949	71	2				30
Cooke			Replicated Control	3	36	19			1.73205	71	4				87
10P049>S0A2-S1A3-S2A4-S3A2-S4A1	10P049>S0A2-S1A3-S2A4-S3A2	10P049>S0A2-S1A3-S2A4-S3A2	Selfed parent line S2+	3	36	20	9.07	40.08	2.23607	84	7	12.87	2.99	3.74	54	2
10P057>S0A5-S1A1-S2A2-S3A7-S4A1	10P057>S0A5-S1A1-S2A2-S3A7	10P057>S0A5-S1A1-S2A2-S3A7	Selfed parent line S2+	1	37	1			1.41421	72	7				80
19P084>S0A4	10P094>S0A7-S1A1-S2A1-S3A6	G007>F2A16	Cross line S0	1	37	2	85.71	165.33	2.64575	66	2	8.09	1.8	2.4	39	3.33333
19P021>S0A5	10P057>S0A15-S1A2-S2A3-S3A4	10P010>S0A5-S1A1-S2A8	Cross line S0	1	37	3	38.85	63.8	2.64575	71	4	6.25	1.83	2.25	86	1.66667
63.1A			Replicated Control	1	37	4	36.06	65.34	2.23607	75	7	9.67	2.4	2.73	81	2.5
19P132>S0A4	10P094>S0A7-S1A1-S2A2-S3A10	G008>F2A2-F3A6	Cross line S0	1	37	5	55.23	86.12	2.44949	71	6	3.9	1.25	1.86	63	2
19P074>S0A1	10P057>S0A5-S1A1-S2A4-S3A9	13P038B>S0A1-S1A3	Cross line S0	1	37	6	59.02	86.39	2.44949	68	7	2.71	0.79	2.09	85	2.5
10P057>S0A4-S1A2-S2A2-S3A8-S4A1	10P057>S0A4-S1A2-S2A2-S3A8	10P057>S0A4-S1A2-S2A2-S3A8	Selfed parent line S2+	1	37	7	23.75	42.07	2	70	5	8.9	2.13	2.49	84	2
CCC7155			Replicated Control	1	37	8			2.23607	75	8				88
19P047>S0A2	10P041>S0A5-S1A1-S2A3-S3A13	10P094>S0A7-S1A1-S2A2-S3A1	Cross line S0	1	37	9	24.78	44.82	2.23607	70	7	6.99	1.52	3.51	79	2.5
19P031>S0A3	10P062>S0A1-S1A3-S2A2-S3A1	10P057>S0A5-S1A1-S2A4-S3A2	Cross line S0	1	37	10	24.04	37.42	2.23607	61	8	4.99	1.77	1.93	76	2.5
G002>F2A9-F3A9-F4A2	G002>F2A9-F3A9	G002>F2A9-F3A9	Selfed parent line S2+	3	37	11	14.04	15.03	2	66	6	4.8	1.53	1.78	73	2.5
NPZ6>F2A2-F3A1-F4A3-F5A3	NPZ6>F2A2-F3A1-F4A3	NPZ6>F2A2-F3A1-F4A3	Selfed parent line S2+	3	37	12			1.73205	70	8				77
Kaspa			Replicated Control	3	37	13	5.83	23.67	1.41421	80	18	7.91	2.12	2.29	83	2
19P050>S0A2	10P049>S0A2-S1A3-S2A4-S3A6	10P094>S0A7-S1A1-S2A2-S3A4	Cross line S0	3	37	14	16.67	32.32	1.73205	72	6	8.15	2.07	2.45	88	2.5
19P038>S0A1	10P063>S0A1-S1A2-S2A4-S3A4	NPZ6>F2A2-F3A1-F4A3	Cross line S0	3	37	15	23.15	40.73	2	71	5	6.1	1.23	3.6	83	3.33333
G003>F2A1-F3A5-F4A1	G003>F2A1-F3A5	G003>F2A1-F3A5	Selfed parent line S2+	3	37	16	23.09	39.14	2.23607	71	4	6.26	2.45	2.72	68	2.5
19P134>S0A6	NPZ2>F2A1-F3A1-F4A2	G003>F2A10-F3A13	Cross line S0	3	37	17	21.94	36.96	1.73205	75	7	21.32	2.47	2.91	73	3.33333
Sturt			Replicated Control	3	37	18	16.4	26.54	1.41421	71	4	7.33	2.11	2.34		5
19P082>S0A2	G005>F2A4-F3A7	13P041B>S0A1-S1A1	Cross line S0	3	37	19			2.23607	70	8				66
G005>F2A3-F3A3-F4A2	G005>F2A3-F3A3	G005>F2A3-F3A3	Selfed parent line S2+	3	37	20	5.01	24.15	1.73205	62	4	10.06	2.71	3.2	81	2
19P104>S0A1	G003>F2A3-F3A1	10P057>S0A15-S1A2-S2A3-S3A5	Cross line S0	1	38	1	51.66	81.72	2.44949	70	5	6.56	2.54	3.19	50	2.5
19P051>S0A1	10P057>S0A5-S1A1-S2A4-S3A8	10P094>S0A7-S1A1-S2A2-S3A5	Cross line S0	1	38	2	42.02	61.69	2.23607	67	5	3.93	2	2.34	77	2
WAPEA-2211			Replicated Control	1	38	3									65
19P100>S0A4	G005>F2A3-F3A10	G002>F2A9-F3A9	Cross line S0	1	38	4	33.4	50.48	2.23607	69	6	11.5	3.04	3.42	77	3.33333
19P022>S0A4	10P041>S0A5-S1A1-S2A3-S3A7	10P057>S0A4-S1A2-S2A2-S3A1	Cross line S0	1	38	5	67.2	109.52	2.64575	74	5	14.32	3.56	4.05	52	2.5
10P057>S0A5-S1A1-S2A2-S3A4-S4A1	10P057>S0A5-S1A1-S2A2-S3A4	10P057>S0A5-S1A1-S2A2-S3A4	Selfed parent line S2+	1	38	6	15.5	27.65	2.44949	71	4	5.78	1.8	2.42	87	2.5
10P057>S0A6-S1A1-S2A4-S3A1-S4A2	10P057>S0A6-S1A1-S2A4-S3A1	10P057>S0A6-S1A1-S2A4-S3A1	Selfed parent line S2+	1	38	7	23.52	39.97	1.73205	64	5	8.76	2.13	2.69	76	2
NPZ2>F2A1-F3A1-F4A3-F5A3	NPZ2>F2A1-F3A1-F4A3	NPZ2>F2A1-F3A1-F4A3	Selfed parent line S2+	1	38	8	20.12	34.14	1.73205	71	7	6.42	1.96	2.66	66	2.5
19P111>S0A3	G005>F2A4-F3A9	G003>F2A10-F3A7	Cross line S0	1	38	9				65					82
Sturt			Replicated Control	1	38	10			2	75	8				82
Maki			Replicated Control	3	38	11	6.35	9.4		74					84
10P094>S0A7-S1A1-S2A1-S3A1-S4A1	10P094>S0A7-S1A1-S2A1-S3A1	10P094>S0A7-S1A1-S2A1-S3A1	Selfed parent line S2+	3	38	12	30.61	61.36	2.64575	74	5	21.14	2.87	3.52	87	3.33333
19P092>S0A1	G002>F2A9-F3A1	10P086>S0A8-S1A1-S2A2-S3A5	Cross line S0	3	38	13									88
10P041>S0A5-S1A1-S2A3-S3A12-S4A3	10P041>S0A5-S1A1-S2A3-S3A12	10P041>S0A5-S1A1-S2A3-S3A12	Selfed parent line S2+	3	38	14			1.41421	69	11				83
19P025>S0A6	13P046>S0A6-S1A2	10P057>S0A4-S1A2-S2A2-S3A4	Cross line S0	3	38	15	23.93	41.86	2	72	7	9.27	1.98	2.23	81	2
Kaspa			Replicated Control	3	38	16			1.41421	78	13				78
G003>F2A1-F3A1-F4A3	G003>F2A1-F3A1	G003>F2A1-F3A1	Selfed parent line S2+	3	38	17			2	74	5				66
19P018>S0A4	10P057>S0A15-S1A2-S2A3-S3A1	10P057>S0A5-S1A1-S2A4-S3A5	Cross line S0	3	38	18	37.53	56.4	2.44949	63	12	3.39	2.03	2.63	82	3.33333
19P040>S0A5	10P086>S0A8-S1A1-S2A2-S3A1	10P076>S0A6-S1A1-S2A2-S3A2	Cross line S0	3	38	19	20.76	31.59	1.41421	69	9		1.85	2.08	21
19P091>S0A4	G002>F2A7-F3A5	NPZ6>F2A2-F3A1-F4A4	Cross line S0	3	38	20	38.63	83.33	2	72	13	29.2	2.73	2.86	71	2.5
Maki			Replicated Control	1	39	1	50.03	85.86	2.23607	74	9	11.91	2.58	2.9	86	2
19P075>S0A5	10P057>S0A6-S1A1-S2A4-S3A2	13P038B>S0A1-S1A4	Cross line S0	1	39	2	58.45	123.41	2.64575	70	3	8.66	1.75	1.94	78	2.5
G005>F2A3-F3A12-F4A2	G005>F2A3-F3A12	G005>F2A3-F3A12	Selfed parent line S2+	1	39	3	43.36	66.9	2.44949	66	5	5.42	2.17	2.55	82	2.5
G003>F2A4-F3A13-F4A1	G003>F2A4-F3A13	G003>F2A4-F3A13	Selfed parent line S2+	1	39	4			2.44949	69	5				59
19P078>S0A3	G003>F2A10-F3A11	13P038B>S0A1-S1A7	Cross line S0	1	39	5	35.79	99.62	3.16228	74	3	17.22	2.51	3.26	74	3.33333
Kaspa			Replicated Control	1	39	6	30.28	65.88	1.73205	81	11	4.05	2.1	2.83	83	2.5
19P003>S0A3	G003>F2A4-F3A10	10P010>S0A5-S1A1-S2A4	Cross line S0	1	39	7	74.67	114.98	2.23607	71	5	7.03	2.08	2.55	74	3.33333
19P068>S0A2	13P022>S0A1-S1A1	G003>F2A10-F3A10	Cross line S0	1	39	8			2.64575	70	8				52
19P117>S0A4	G005>F2A2-F3A9	G003>F2A4-F3A6	Cross line S0	1	39	9			1.73205	64	8				74
10P094>S0A7-S1A1-S2A2-S3A5-S4A3	10P094>S0A7-S1A1-S2A2-S3A5	10P094>S0A7-S1A1-S2A2-S3A5	Selfed parent line S2+	1	39	10			1.73205	74	4				77
10P086>S0A8-S1A1-S2A4-S3A5-S4A1	10P086>S0A8-S1A1-S2A4-S3A5	10P086>S0A8-S1A1-S2A4-S3A5	Selfed parent line S2+	3	39	11	8.16	11.13	1.73205	69	11	4.29	2.11	3.07	84	1.42857
WAPEA-2211			Replicated Control	3	39	12	33.54	90.83	2.44949	89	9				82
19P035>S0A7	10P041>S0A5-S1A1-S2A3-S3A9	10P063>S0A1-S1A2-S2A4-S3A1	Cross line S0	3	39	13	18.88	42.37		69		9.34	2.19	2.54	86	2
13P022>S0A1-S1A2-S2A2	13P022>S0A1-S1A2	13P022>S0A1-S1A2	Selfed parent line S2+	3	39	14			2.23607	61	7				27
10P049>S0A2-S1A3-S2A4-S3A6-S4A1	10P049>S0A2-S1A3-S2A4-S3A6	10P049>S0A2-S1A3-S2A4-S3A6	Selfed parent line S2+	3	39	15	5.97	31.08	2.23607	93	5	6.25	1.72	3.33	81	2
G003>F2A10-F3A13-F4A2	G003>F2A10-F3A13	G003>F2A10-F3A13	Selfed parent line S2+	3	39	16	22.4	35.04	1.73205	69	5	3.16	1.74	2.07	64	2.5
M17			Replicated Control	3	39	17	4.59	11.08	2	88	4	2.56	1.5	2.22	48	2.5
19P078>S0A1	G003>F2A10-F3A11	13P038B>S0A1-S1A7	Cross line S0	3	39	18			2.44949	75	3				53
19P119>S0A6	G007>F2A17	G003>F2A4-F3A8	Cross line S0	3	39	19	57.3	94.73	2.44949	74	7	5.24	1.84	2.83	80	2
19P113>S0A2	G003>F2A4-F3A2	10P076>S0A6-S1A1-S2A2-S3A6	Cross line S0	3	39	20	38.61	67.17	2	79	6	6.86	1.97	2.79	80	2.5
G003>F2A4-F3A6-F4A1	G003>F2A4-F3A6	G003>F2A4-F3A6	Selfed parent line S2+	1	40	1	22.48	40.23	2.44949	70	5	10.86	2.92	3.55	79	3.33333
G002>F2A9-F3A5-F4A3	G002>F2A9-F3A5	G002>F2A9-F3A5	Selfed parent line S2+	1	40	2	33.9	67.54	2.44949	71	6	16.55	1.82	2.55	40	3.33333
19P013>S0A5	10P041>S0A5-S1A1-S2A3-S3A8	10P057>S0A5-S1A1-S2A2-S3A3	Cross line S0	1	40	3	40.32	63.29	2	71	8	5.49	1.97	2.75	83	1.66667
19P110>S0A1	10P086>S0A8-S1A1-S2A4-S3A2	G003>F2A10-F3A6	Cross line S0	1	40	4	36.25	49.17	2	70	4	8.54	2.49	2.82	77	3.33333
Dunwa			Replicated Control	1	40	5									36
G005>F2A3-F3A11-F4A2	G005>F2A3-F3A11	G005>F2A3-F3A11	Selfed parent line S2+	1	40	6	23.02	37.41	1.73205	64	5	7.37	1.91	3.28	73	2.5
19P043>S0A1	G008>F2A2-F3A8	10P085>S0A6-S1A1-S2A4-S3A4	Cross line S0	1	40	7	22.42	32.46	1.73205	64	2		2.45	2.65	26
10P086>S0A8-S1A1-S2A2-S3A5-S4A1	10P086>S0A8-S1A1-S2A2-S3A5	10P086>S0A8-S1A1-S2A2-S3A5	Selfed parent line S2+	1	40	8	25.71	50.75	1.73205	71	5	23.26	2.95	3.31	22	10
AP3			Replicated Control	1	40	9	4.33	17.74	2.23607	78	3	2.8	1.72	2.13	35	2.5
19P003>S0A1	G003>F2A4-F3A10	10P010>S0A5-S1A1-S2A4	Cross line S0	1	40	10	21.43	31.09	1.41421	68	5	10.07	2.8	3.21	82	2.5
19P018>S0A1	10P057>S0A15-S1A2-S2A3-S3A1	10P057>S0A5-S1A1-S2A4-S3A5	Cross line S0	3	40	11	40.96	60.78	2.64575	69	4	8.22	1.04	3.44	76	3.33333
19P076>S0A5	10P086>S0A8-S1A1-S2A2-S3A4	13P038B>S0A1-S1A5	Cross line S0	3	40	12	26.02	41.53	1.41421	64	8	8.59	2.15	2.46	88	5
13P038B>S0A1-S1A7-S2A3	13P038B>S0A1-S1A7	13P038B>S0A1-S1A7	Selfed parent line S2+	3	40	13	30.42	45.34	2.23607	71	1	16.09	0.95	2.59	88	3.33333
Bundi			Replicated Control	3	40	14	18.41	27.1	1.41421	70	8	5.55	1.58	1.97	85	2
19P011>S0A4	G005>F2A4-F3A1	10P057>S0A10-S1A2-S2A3-S3A1	Cross line S0	3	40	15				65					88
19P124>S0A1	G003>F2A10-F3A12	G008>F2A2-F3A1	Cross line S0	3	40	16	30.83	48.92	2.23607	70	3	14.65	2.2	2.55	77	2.5
19P108>S0A2	10P094>S0A9-S1A2-S2A2-S3A3	G003>F2A10-F3A4	Cross line S0	3	40	17	37.81	58.57	2.44949	70	3	10.45	2.65	2.98	58	3.33333
19P090>S0A1	G003>F2A4-F3A13	G002>F2A7-F3A4	Cross line S0	3	40	18			1.73205	71	5				74
Mukta			Replicated Control	3	40	19	25.29	46.35	1.41421	80	8	10.25	3.16	3.48	84	1.66667
10P041>S0A5-S1A1-S2A3-S3A17-S4A2	10P041>S0A5-S1A1-S2A3-S3A17	10P041>S0A5-S1A1-S2A3-S3A17	Selfed parent line S2+	3	40	20	18.65	32.49	1.41421	70	4	21.54			57	2.5
G003>F2A1-F3A2-F4A1	G003>F2A1-F3A2	G003>F2A1-F3A2	Selfed parent line S2+	2	41	1
19P059>S0A3	G008>F2A2-F3A10	10P094>S0A7-S1A1-S2A2-S3A13	Cross line S0	2	41	2			2.44949	69	7				79
19P035>S0A1	10P041>S0A5-S1A1-S2A3-S3A9	10P063>S0A1-S1A2-S2A4-S3A1	Cross line S0	2	41	3	32.47	65.98	2	74	7	8.03	2.33	2.82	79	2
Dunwa			Replicated Control	2	41	4			1	71	7				46
19P048>S0A3	10P094>S0A7-S1A1-S2A2-S3A2	10P027>S0A8-S1A3	Cross line S0	2	41	5	48.56	70.88	2.44949	69	7	4.95	2.19	2.58	89	1.42857
19P020>S0A1	10P057>S0A15-S1A2-S2A3-S3A3	G005>F2A4-F3A2	Cross line S0	2	41	6			2.23607	73	3				31
19P081>S0A2	10P085>S0A5-S1A1-S2A2-S3A1	13P038B>S0A1-S1A10	Cross line S0	2	41	7	30.45	74.71	2	75	5	12.03	2.62	3.11	82	5
Bundi			Replicated Control	2	41	8	17.3	28.21	1.41421	68	12	9.28	1.8	2.24	78	2
19P076>S0A6	10P086>S0A8-S1A1-S2A2-S3A4	13P038B>S0A1-S1A5	Cross line S0	2	41	9			2.23607	80	3				82
10P057>S0A4-S1A2-S2A2-S3A1-S4A1	10P057>S0A4-S1A2-S2A2-S3A1	10P057>S0A4-S1A2-S2A2-S3A1	Selfed parent line S2+	2	41	10	9.29	18.2	1.41421	69	11				80
10P010>S0A5-S1A1-S2A9-S3A2	10P010>S0A5-S1A1-S2A9	10P010>S0A5-S1A1-S2A9	Selfed parent line S2+	4	41	11	31.72	45.94	1.73205	73	6	6.88	2.69	3.18	73	2.5
Cooke			Replicated Control	4	41	12	21.46	34.27	1.41421	72	5	5.17	1.95	2.13	80	2.5
19P123>S0A1	NPZ1>F2A3-F3A1-F4A1	G005>F2A3-F3A2	Cross line S0	4	41	13	23.96	35.93	1.73205	60	5	9.37	2.37	2.9	81	2.5
19P014>S0A3	10P094>S0A9-S1A2-S2A2-S3A2	10P057>S0A5-S1A1-S2A2-S3A6	Cross line S0	4	41	14	33.36	47.91	2.23607	69	5	10.45	2.89	3.29	89	2.5
G003>F2A10-F3A2-F4A2	G003>F2A10-F3A2	G003>F2A10-F3A2	Selfed parent line S2+	4	41	15	19.1	29.29	2	71	3	5.99			77	2
19P107>S0A5	10P094>S0A7-S1A1-S2A1-S3A8	G003>F2A1-F3A6	Cross line S0	4	41	16	7.61	19.87	2	69	6	1.04	1.22	1.91	82	1.42857
Bundi			Replicated Control	4	41	17			1	75	7				80
19P060>S0A3	10P010>S0A5-S1A1-S2A11	10P094>S0A7-S1A1-S2A3-S3A1	Cross line S0	4	41	18			2.23607	68	4				12
19P038>S0A5	10P063>S0A1-S1A2-S2A4-S3A4	NPZ6>F2A2-F3A1-F4A3	Cross line S0	4	41	19			2	69	7				73
10P063>S0A1-S1A2-S2A4-S3A1-S4A1	10P063>S0A1-S1A2-S2A4-S3A1	10P063>S0A1-S1A2-S2A4-S3A1	Selfed parent line S2+	4	41	20	3.76	10.64	1.73205	74	6	3.21	1.63	2.17	88	1.42857
10P086>S0A8-S1A1-S2A2-S3A7-S4A2	10P086>S0A8-S1A1-S2A2-S3A7	10P086>S0A8-S1A1-S2A2-S3A7	Selfed parent line S2+	2	42	1				75					66
Maki			Replicated Control	2	42	2	29.9	51.15	2	75	8	7.6	2.17	2.63	67	2.5
10P057>S0A4-S1A2-S2A2-S3A3-S4A3	10P057>S0A4-S1A2-S2A2-S3A3	10P057>S0A4-S1A2-S2A2-S3A3	Selfed parent line S2+	2	42	3			1.41421	68	5				81
10P085>S0A6-S1A1-S2A4-S3A2-S4A2	10P085>S0A6-S1A1-S2A4-S3A2	10P085>S0A6-S1A1-S2A4-S3A2	Selfed parent line S2+	2	42	4			2.64575	81	4				70
19P036>S0A5	10P041>S0A5-S1A1-S2A3-S3A10	10P063>S0A1-S1A2-S2A4-S3A2	Cross line S0	2	42	5	44.92	71.2	2.44949	73	10	12.51	2.62	2.92	76	2.5
10P094>S0A7-S1A1-S2A1-S3A2-S4A1	10P094>S0A7-S1A1-S2A1-S3A2	10P094>S0A7-S1A1-S2A1-S3A2	Selfed parent line S2+	2	42	6			2.82843	74	4				64
Kaspa			Replicated Control	2	42	7			1.41421	79	10				56
13P040>S0A1-S1A2-S2A3	13P040>S0A1-S1A2	13P040>S0A1-S1A2	Selfed parent line S2+	2	42	8	11.12	21.53	1.41421	78	10	7.57	2.57	2.8	86	1.66667
10P057>S0A5-S1A1-S2A2-S3A6-S4A3	10P057>S0A5-S1A1-S2A2-S3A6	10P057>S0A5-S1A1-S2A2-S3A6	Selfed parent line S2+	2	42	9				62					82
19P029>S0A1	G007>F2A14	10P057>S0A4-S1A2-S2A2-S3A8	Cross line S0	2	42	10	33.38	57.36	1.73205	68	8	6.1	2.17	2.45	46	3.33333
G003>F2A4-F3A11-F4A3	G003>F2A4-F3A11	G003>F2A4-F3A11	Selfed parent line S2+	4	42	11	29.78	45.13	2.44949	74	7	4.98	1.49	2.55	64	2.5
19P036>S0A1	10P041>S0A5-S1A1-S2A3-S3A10	10P063>S0A1-S1A2-S2A4-S3A2	Cross line S0	4	42	12	37.46	62.47	2.23607	66	8				62
Mukta			Replicated Control	4	42	13			1	80	10				32
19P114>S0A5	13P022>S0A1-S1A3	G003>F2A4-F3A3	Cross line S0	4	42	14	2.35	9.81	1.73205	60	15	2.83	1.68	2.22	69
10P010>S0A5-S1A1-S2A4-S3A1	10P010>S0A5-S1A1-S2A4	10P010>S0A5-S1A1-S2A4	Selfed parent line S2+	4	42	15	17.66	29.51	1.41421	75	6	13.42	2.57	3.17	70	2.5
19P099>S0A2	G005>F2A4-F3A8	G002>F2A9-F3A8	Cross line S0	4	42	16	5.19	8.44	1	57	6	6.84	2.11	2.6	87	2.5
G003>F2A4-F3A15-F4A3	G003>F2A4-F3A15	G003>F2A4-F3A15	Selfed parent line S2+	4	42	17			2.23607	68	5				39
King			Replicated Control	4	42	18	29.27	52.86	2.44949	74	8	7.04	2.05	2.43	77	2.5
10P094>S0A7-S1A1-S2A1-S3A7-S4A1	10P094>S0A7-S1A1-S2A1-S3A7	10P094>S0A7-S1A1-S2A1-S3A7	Selfed parent line S2+	4	42	19			2.23607	73	4				61
10P010>S0A5-S1A1-S2A1-S3A1	10P010>S0A5-S1A1-S2A1	10P010>S0A5-S1A1-S2A1	Selfed parent line S2+	4	42	20	25.97	45.34	2	79	4	4.74	2	2.58	66	2
19P029>S0A2	G007>F2A14	10P057>S0A4-S1A2-S2A2-S3A8	Cross line S0	2	43	1	3.44	18.58	2.23607	74	6	12.48	1.56	2.63	10	5
19P030>S0A3	10P030>S0A9-S1A1-S2A3-S3A1	10P057>S0A5-S1A1-S2A4-S3A1	Cross line S0	2	43	2				78					80
G003>F2A4-F3A14-F4A3	G003>F2A4-F3A14	G003>F2A4-F3A14	Selfed parent line S2+	2	43	3			2.64575	74	4				87
19P031>S0A2	10P062>S0A1-S1A3-S2A2-S3A1	10P057>S0A5-S1A1-S2A4-S3A2	Cross line S0	2	43	4	23.46	38.75	2.23607	65	3	5.94	3.03	3.3	50	5
Magnet			Replicated Control	2	43	5	31.47	60.82	1.73205	68	7	3.88	1.82	2.7	69	2.5
10P094>S0A9-S1A2-S2A2-S3A1-S4A2	10P094>S0A9-S1A2-S2A2-S3A1	10P094>S0A9-S1A2-S2A2-S3A1	Selfed parent line S2+	2	43	6			2	66	7				63
19P088>S0A3	13P017C>S0A1-S1A2	G002>F2A7-F3A2	Cross line S0	2	43	7			2	74	3				15
19P098>S0A1	G005>F2A3-F3A9	G002>F2A9-F3A7	Cross line S0	2	43	8			1.73205	61	6				82
Kaspa			Replicated Control	2	43	9			1.73205	85	6				84
19P011>S0A1	G005>F2A4-F3A1	10P057>S0A10-S1A2-S2A3-S3A1	Cross line S0	2	43	10	19.55	30.45	1.73205	68	5	2.07	1.13	1.86	54	1.25
Dunwa			Replicated Control	4	43	11									53
19P017>S0A5	G007>F2A15	10P057>S0A5-S1A1-S2A2-S3A9	Cross line S0	4	43	12	41.09	50.55	2.64575	73	7				79
19P046>S0A1	G003>F2A1-F3A4	10P094>S0A6-S1A3-S2A1-S3A1	Cross line S0	4	43	13			2.82843	78	4				53
19P018>S0A2	10P057>S0A15-S1A2-S2A3-S3A1	10P057>S0A5-S1A1-S2A4-S3A5	Cross line S0	4	43	14			2	74	6				81
WAPEA-2211			Replicated Control	4	43	15			1.73205	84	3				71
G005>F2A4-F3A6-F4A1	G005>F2A4-F3A6	G005>F2A4-F3A6	Selfed parent line S2+	4	43	16			1.41421	63	6				79
10P063>S0A1-S1A2-S2A4-S3A7-S4A2	10P063>S0A1-S1A2-S2A4-S3A7	10P063>S0A1-S1A2-S2A4-S3A7	Selfed parent line S2+	4	43	17	29.25	46.44	1.73205	68	6	5.16	3.08	3.65	77	2
19P077>S0A1	13P046>S0A6-S1A3	13P038B>S0A1-S1A6	Cross line S0	4	43	18	45.25	66.27	2	67	5	18.36	2.9	3.51	81	3.33333
G002>F2A9-F3A10-F4A2	G002>F2A9-F3A10	G002>F2A9-F3A10	Selfed parent line S2+	4	43	19	21.08	42.29	2.23607	65	4	14.47	2.85	3.52	37	3.33333
19P001>S0A3	10P041>S0A5-S1A1-S2A3-S3A5	10P010>S0A5-S1A1-S2A1	Cross line S0	4	43	20	40.43	69.45	2	68	6	8.79	2.42	2.99	89	2
AP3			Replicated Control	2	44	1			3.16228	83	2				11
19P002>S0A3	10P049>S0A2-S1A3-S2A4-S3A3	10P010>S0A5-S1A1-S2A2	Cross line S0	2	44	2	29.6	44.64	1.73205	68	5	6.36	2.02	2.5	81	2.5
19P105>S0A2	10P041>S0A5-S1A1-S2A3-S3A19	G003>F2A10-F3A1	Cross line S0	2	44	3	24.36	55.28	2.23607	79	7	12.52	1.12	3.52	65	3.33333
19P073>S0A8	10P049>S0A2-S1A3-S2A4-S3A8	13P038B>S0A1-S1A2	Cross line S0	2	44	4	3.32	37.78	3.4641	111	5	5.13	0.97	3.15	63	2.5
G002>F2A9-F3A7-F4A2	G002>F2A9-F3A7	G002>F2A9-F3A7	Selfed parent line S2+	2	44	5	16.65	38.79	2	61	4	4.89	2.06	2.43	45	2.5
19P082>S0A4	G005>F2A4-F3A7	13P041B>S0A1-S1A1	Cross line S0	2	44	6	53.84	85.14	2.44949	68	7	26.07	3.24	3.59	53	3.33333
10P041>S0A5-S1A1-S2A3-S3A18-S4A3	10P041>S0A5-S1A1-S2A3-S3A18	10P041>S0A5-S1A1-S2A3-S3A18	Selfed parent line S2+	2	44	7	28.26	43.62	1.73205	68	10	37.01	2.33	2.52	46	2.5
Cooke			Replicated Control	2	44	8	11.46	23.2	2	75	5	3.36	1.97	2.58	89	3.33333
19P058>S0A2	G005>F2A3-F3A6	10P094>S0A7-S1A1-S2A2-S3A12	Cross line S0	2	44	9	59.1	99.34	2.64575	66	3	13.48	3.48	3.82	54	3.33333
G003>F2A10-F3A10-F4A3	G003>F2A10-F3A10	G003>F2A10-F3A10	Selfed parent line S2+	2	44	10			2	75	3				65
10P094>S0A9-S1A2-S2A2-S3A2-S4A3	10P094>S0A9-S1A2-S2A2-S3A2	10P094>S0A9-S1A2-S2A2-S3A2	Selfed parent line S2+	4	44	11	20.14	33.61	2	69	7	6.24	2.21	2.65	65	2.5
G008>F2A2-F3A3-F4A1	G008>F2A2-F3A3	G008>F2A2-F3A3	Selfed parent line S2+	4	44	12	18.08	30.07	1.41421	67	7	13.71	2.22	2.45	87	2.5
19P102>S0A3	10P086>S0A8-S1A1-S2A2-S3A7	G003>F2A1-F3A1	Cross line S0	4	44	13			1.73205	64	6				71
G003>F2A4-F3A6-F4A2	G003>F2A4-F3A6	G003>F2A4-F3A6	Selfed parent line S2+	4	44	14			2.23607	72	4				61
19P006>S0A3	10P041>S0A5-S1A1-S2A3-S3A2	G002>F2A9-F3A10	Cross line S0	4	44	15	8.55	22.48	2.44949	60	5	22.67	3.03	3.37	64	2.5
CCC7155			Replicated Control	4	44	16	15.64	26.23	1.73205	79	8	6.88	1.75	1.77	70	2.5
19P107>S0A1	10P094>S0A7-S1A1-S2A1-S3A8	G003>F2A1-F3A6	Cross line S0	4	44	17			2.44949	75	7				74
19P010>S0A5	G005>F2A3-F3A4	10P049>S0A2-S1A3-S2A4-S3A2	Cross line S0	4	44	18	28.43	87.12	2.82843	80	5	24.25	3.68	4.32	70	2.5
19P034>S0A4	10P062>S0A6-S1A2-S2A2-S3A1	10P010>S0A5-S1A1-S2A10	Cross line S0	4	44	19	16.69	133.53	4.24264	89	5	4.2	2.14	2.48	89	3.33333
Kaspa			Replicated Control	4	44	20	15.17	28.41	1.73205	83	12	17.48	2.9	3.88	81	2
19P116>S0A4	G003>F2A4-F3A5	G003>F2A1-F3A5	Cross line S0	2	45	1			3.16228	74	6				71
19P037>S0A4	10P057>S0A5-S1A1-S2A4-S3A6	10P063>S0A1-S1A2-S2A4-S3A3	Cross line S0	2	45	2	30.93	46.84	2	66	3	6.16	2.24	2.75	85	2
M17			Replicated Control	2	45	3	3.78	14.84	2.64575	89	4	2.67	1.52	1.82	42	3.33333
10P094>S0A9-S1A2-S2A2-S3A2-S4A1	10P094>S0A9-S1A2-S2A2-S3A2	10P094>S0A9-S1A2-S2A2-S3A2	Selfed parent line S2+	2	45	4	29.87	55.53	3	67	4	13.4	2.31	3.03	39	2
10P057>S0A5-S1A1-S2A4-S3A4-S4A3	10P057>S0A5-S1A1-S2A4-S3A4	10P057>S0A5-S1A1-S2A4-S3A4	Selfed parent line S2+	2	45	5	19.32	35.71	2	67	5	4.74	0.83	2.94	75	2.5
CCC7155			Replicated Control	2	45	6	13.31	23.97	1.41421	73	6	5.08	2.04	2.24	76	1.66667
10P057>S0A5-S1A1-S2A2-S3A5-S4A2	10P057>S0A5-S1A1-S2A2-S3A5	10P057>S0A5-S1A1-S2A2-S3A5	Selfed parent line S2+	2	45	7	26.24	45.26	2.44949	64	4	2.45	2.03	2.77	87	2.5
19P125>S0A2	10P041>S0A5-S1A1-S2A3-S3A16	10P094>S0A7-S1A1-S2A3-S3A2	Cross line S0	2	45	8	27.71	56.11	2.23607	74	3		1.86	2.7	75	2.5
19P073>S0A7	10P049>S0A2-S1A3-S2A4-S3A8	13P038B>S0A1-S1A2	Cross line S0	2	45	9	8.28	26.08	2	86	4	9.77	3.07	3.85	83	2
19P131>S0A1	G008>F2A2-F3A5	G007>F2A18	Cross line S0	2	45	10	6.53	10.49	1	68	8	5.98	1.97	2.2	88	5
19P100>S0A1	G005>F2A3-F3A10	G002>F2A9-F3A9	Cross line S0	4	45	11	29.3	40.29	2	63	4	4.68			89	2.5
19P056>S0A5	13P040>S0A1-S1A1	10P094>S0A7-S1A1-S2A2-S3A10	Cross line S0	4	45	12			2	74	5				83
13P038B>S0A1-S1A5-S2A3	13P038B>S0A1-S1A5	13P038B>S0A1-S1A5	Selfed parent line S2+	4	45	13			3	74	4				73
63.1A			Replicated Control	4	45	14	12.4	20.54	1.73205	74	5				67
19P128>S0A1	G008>F2A2-F3A2	10P063>S0A1-S1A2-S2A4-S3A7	Cross line S0	4	45	15	16.89	23.33	1.41421	65	7	20.8	3.19	4.09	83	3.33333
10P057>S0A4-S1A2-S2A2-S3A6-S4A1	10P057>S0A4-S1A2-S2A2-S3A6	10P057>S0A4-S1A2-S2A2-S3A6	Selfed parent line S2+	4	45	16	10.37	15.58	1.73205	69	3	5.14	2.27	2.69	77	1.42857
10P094>S0A7-S1A1-S2A1-S3A5-S4A3	10P094>S0A7-S1A1-S2A1-S3A5	10P094>S0A7-S1A1-S2A1-S3A5	Selfed parent line S2+	4	45	17	38.16	63.08	2.44949	73	4	6.79	1.92	3.47	58	2.5
10P057>S0A6-S1A1-S2A4-S3A1-S4A3	10P057>S0A6-S1A1-S2A4-S3A1	10P057>S0A6-S1A1-S2A4-S3A1	Selfed parent line S2+	4	45	18	14.83	24.61	1.41421	68	6	20.64	1.79	2.53	81	2.5
Sturt			Replicated Control	4	45	19	26.41	50.08	1.73205	68	7	16.37	2.94	3.1	79	3.33333
10P027>S0A8-S1A2-S2A1	10P027>S0A8-S1A2	10P027>S0A8-S1A2	Selfed parent line S2+	4	45	20	16.52	29.42	1.73205	74	7	10.44	2.3	2.67	73	1.66667
10P057>S0A5-S1A1-S2A2-S3A4-S4A2	10P057>S0A5-S1A1-S2A2-S3A4	10P057>S0A5-S1A1-S2A2-S3A4	Selfed parent line S2+	2	46	1	32.61	57.2	2.44949	63	5	6.26	2.47	2.78	62	2.5
19P136>S0A2	NPZ6>F2A2-F3A1-F4A1	G003>F2A4-F3A15	Cross line S0	2	46	2	43.18	71.42	2.64575	74	4	3.82	2.17	2.48	65	2.5
WAPEA-2211			Replicated Control	2	46	3	7.57	37.7	2	94	12	17.57	2.74	3.17	89	2.5
10P041>S0A5-S1A1-S2A3-S3A6-S4A3	10P041>S0A5-S1A1-S2A3-S3A6	10P041>S0A5-S1A1-S2A3-S3A6	Selfed parent line S2+	2	46	4	23.44	48.15	2	69	8	11.91	2.81	3.07	73	2
10P094>S0A7-S1A1-S2A2-S3A3-S4A2	10P094>S0A7-S1A1-S2A2-S3A3	10P094>S0A7-S1A1-S2A2-S3A3	Selfed parent line S2+	2	46	5			2.64575	71	5				77
19P094>S0A3	10P057>S0A6-S1A1-S2A4-S3A3	G002>F2A9-F3A3	Cross line S0	2	46	6			2	68	6				69
19P032>S0A4	10P076>S0A6-S1A1-S2A2-S3A4	10P057>S0A5-S1A1-S2A4-S3A3	Cross line S0	2	46	7	16.82	42.21	2	73	8	6.99	2.55	2.98	89	2
G005>F2A3-F3A5-F4A1	G005>F2A3-F3A5	G005>F2A3-F3A5	Selfed parent line S2+	2	46	8	12.39	22.2	1.73205	64	5	11.78	2.26	2.94	57	2.5
19P003>S0A2	G003>F2A4-F3A10	10P010>S0A5-S1A1-S2A4	Cross line S0	2	46	9	21.14	34.5	2	72	4	6.85	2.44	2.95	70	2.5
CCC7155			Replicated Control	2	46	10	8.03	16.01	1	75	12		1.55	2.03	42	1.25
19P061>S0A1	G005>F2A2-F3A5	10P094>S0A7-S1A1-S2A1-S3A1	Cross line S0	4	46	11	5.75	12.95	1.41421	56	7	8.49	1.75	2.15	54	5
19P029>S0A3	G007>F2A14	10P057>S0A4-S1A2-S2A2-S3A8	Cross line S0	4	46	12				67					74
Magnet			Replicated Control	4	46	13	20.15	30.46	1.73205	69	4	4.32	1.57	2.11	85	2.5
G005>F2A3-F3A3-F4A1	G005>F2A3-F3A3	G005>F2A3-F3A3	Selfed parent line S2+	4	46	14				57					89
19P090>S0A4	G003>F2A4-F3A13	G002>F2A7-F3A4	Cross line S0	4	46	15			2	74	5				80
19P073>S0A3	10P049>S0A2-S1A3-S2A4-S3A8	13P038B>S0A1-S1A2	Cross line S0	4	46	16	15.12	43.48	2.44949	85	2	11.28	2.5	2.98	62	2
Cooke			Replicated Control	4	46	17	2.28	6.61	2	68	4	5.53	2.05	2.37	75	2.5
10P085>S0A6-S1A1-S2A4-S3A2-S4A3	10P085>S0A6-S1A1-S2A4-S3A2	10P085>S0A6-S1A1-S2A4-S3A2	Selfed parent line S2+	4	46	18			2.64575	89	5				78
19P024>S0A2	10P094>S0A6-S1A3-S2A1-S3A2	10P057>S0A4-S1A2-S2A2-S3A3	Cross line S0	4	46	19			2.82843	69	4				67
G003>F2A10-F3A13-F4A1	G003>F2A10-F3A13	G003>F2A10-F3A13	Selfed parent line S2+	4	46	20	36.35	74.77	2.64575	69	5	22.49	2.1	3.38	88	3.33333
G003>F2A4-F3A6-F4A3	G003>F2A4-F3A6	G003>F2A4-F3A6	Selfed parent line S2+	2	47	1	23.74	45.73	2.82843	75	4	3.46	1.77	2.19	51	2.5
10P086>S0A8-S1A1-S2A4-S3A3-S4A1	10P086>S0A8-S1A1-S2A4-S3A3	10P086>S0A8-S1A1-S2A4-S3A3	Selfed parent line S2+	2	47	2	8.96	15.05	2	68	11		1.82	2.34	73	2
G008>F2A2-F3A3-F4A3	G008>F2A2-F3A3	G008>F2A2-F3A3	Selfed parent line S2+	2	47	3			1.73205	66	6				86
AP3			Replicated Control	2	47	4			2	79	7				75
10P094>S0A7-S1A1-S2A3-S3A1-S4A2	10P094>S0A7-S1A1-S2A3-S3A1	10P094>S0A7-S1A1-S2A3-S3A1	Selfed parent line S2+	2	47	5			2.44949	74	4				49
19P063>S0A2	10P105>S0A1-S1A1-S2A4-S3A1	10P057>S0A6-S1A1-S2A4-S3A1	Cross line S0	2	47	6	39.54	94.9	3	73	8	6.22	2.14	2.7	57	2.5
King			Replicated Control	2	47	7	26.08	51.91	2.64575	74	5		1.74	2.34	45
19P037>S0A1	10P057>S0A5-S1A1-S2A4-S3A6	10P063>S0A1-S1A2-S2A4-S3A3	Cross line S0	2	47	8	47.36	72.24	2.44949	66	7	9.92	4.45	5.33	69	3.33333
10P094>S0A9-S1A2-S2A2-S3A2-S4A2	10P094>S0A9-S1A2-S2A2-S3A2	10P094>S0A9-S1A2-S2A2-S3A2	Selfed parent line S2+	2	47	9	37.43	61.19	2.82843	68	5	5.71	2.38	2.65	76	2
19P112>S0A3	G003>F2A4-F3A1	10P049>S0A2-S1A3-S2A4-S3A9	Cross line S0	2	47	10	8.09	16.41	2	73	5	4.51	2.17	2.56	70	2
19P091>S0A2	G002>F2A7-F3A5	NPZ6>F2A2-F3A1-F4A4	Cross line S0	4	47	11	18.67	44.49	1.73205	67	7	10.25	1.71	2.04	6	3.33333
M17			Replicated Control	4	47	12	6.29	31.71	3.74166	88	5	3.59	1.82	2	38	5
19P106>S0A5	G003>F2A10-F3A2	10P076>S0A6-S1A1-S2A2-S3A5	Cross line S0	4	47	13			1.73205	75	4				66
19P092>S0A4	G002>F2A9-F3A1	10P086>S0A8-S1A1-S2A2-S3A5	Cross line S0	4	47	14	10.19	17.43	1.73205	67	3	4.23	1.74	2.15	53	3.33333
19P011>S0A5	G005>F2A4-F3A1	10P057>S0A10-S1A2-S2A3-S3A1	Cross line S0	4	47	15				57					85
WAPEA-2211			Replicated Control	4	47	16	15.01	35.71	1.73205	89	9	19.19	2.68	3.4	48	2.5
19P116>S0A1	G003>F2A4-F3A5	G003>F2A1-F3A5	Cross line S0	4	47	17	20.65	44.8	2.64575	74	7	19.33	2.95	3.44	55	3.33333
10P057>S0A5-S1A1-S2A4-S3A11-S4A3	10P057>S0A5-S1A1-S2A4-S3A11	10P057>S0A5-S1A1-S2A4-S3A11	Selfed parent line S2+	4	47	18	29.13	41.31	2.23607	62	3	4.93	2.33	2.76	59	2
G005>F2A4-F3A3-F4A1	G005>F2A4-F3A3	G005>F2A4-F3A3	Selfed parent line S2+	4	47	19				70					87
10P057>S0A5-S1A1-S2A4-S3A7-S4A1	10P057>S0A5-S1A1-S2A4-S3A7	10P057>S0A5-S1A1-S2A4-S3A7	Selfed parent line S2+	4	47	20	24.63	36.63	2.23607	69	5	6.73	2.19	2.62	88	1.66667
10P086>S0A8-S1A1-S2A2-S3A1-S4A2	10P086>S0A8-S1A1-S2A2-S3A1	10P086>S0A8-S1A1-S2A2-S3A1	Selfed parent line S2+	2	48	1	19.72	31.93	2	69	3				73
Kaspa			Replicated Control	2	48	2	2.18	10.63	1.41421	88	4	17.19	2.43	2.82	85	3.33333
19P035>S0A6	10P041>S0A5-S1A1-S2A3-S3A9	10P063>S0A1-S1A2-S2A4-S3A1	Cross line S0	2	48	3	34.47	63.41	2.23607	68	4	12.41	2.97	3.27	83	2
19P077>S0A5	13P046>S0A6-S1A3	13P038B>S0A1-S1A6	Cross line S0	2	48	4	75.26	125.62	2.82843	67	5	6.46	2.32	2.57	78	2.5
19P101>S0A2	G002>F2A9-F3A10	10P086>S0A8-S1A1-S2A2-S3A6	Cross line S0	2	48	5	71.86	130.4	2.44949	67	4	7.29	2.2	2.45	33	5
G008>F2A2-F3A6-F4A1	G008>F2A2-F3A6	G008>F2A2-F3A6	Selfed parent line S2+	2	48	6	23.93	50.98	2	70	8	5.16	1.87	2.08	30	3.33333
10P086>S0A8-S1A1-S2A2-S3A3-S4A2	10P086>S0A8-S1A1-S2A2-S3A3	10P086>S0A8-S1A1-S2A2-S3A3	Selfed parent line S2+	2	48	7	5.71	8.78	1.41421	76	4		1.59	2	4	3.33333
10P041>S0A5-S1A1-S2A3-S3A4-S4A1	10P041>S0A5-S1A1-S2A3-S3A4	10P041>S0A5-S1A1-S2A3-S3A4	Selfed parent line S2+	2	48	8	17.47	33.74	1.41421	68	12	9.55	2.09	2.49	79	2.5
Sturt			Replicated Control	2	48	9			1.73205	71	6				37
19P073>S0A5	10P049>S0A2-S1A3-S2A4-S3A8	13P038B>S0A1-S1A2	Cross line S0	2	48	10	0.63	5.47	2	94	3				84
10P041>S0A5-S1A1-S2A3-S3A3-S4A2	10P041>S0A5-S1A1-S2A3-S3A3	10P041>S0A5-S1A1-S2A3-S3A3	Selfed parent line S2+	4	48	11	6.56	12.85	1	67	1		1.76	2.51	59
19P045>S0A1	10P094>S0A10-S1A1-S2A2-S3A2	10P057>S0A9-S1A1-S2A1-S3A2	Cross line S0	4	48	12	55.3	82.6	2.64575	68	3	0.81	1.77	2.18	63	2
19P047>S0A1	10P041>S0A5-S1A1-S2A3-S3A13	10P094>S0A7-S1A1-S2A2-S3A1	Cross line S0	4	48	13	39.32	61.49	2.23607	73	3	5.26	2.47	2.78	67	2
10P094>S0A7-S1A1-S2A1-S3A2-S4A2	10P094>S0A7-S1A1-S2A1-S3A2	10P094>S0A7-S1A1-S2A1-S3A2	Selfed parent line S2+	4	48	14	20.16	35.62	1.41421	73	7	7.92	2.42	2.87	62	2.5
Kaspa			Replicated Control	4	48	15				74					41
G003>F2A4-F3A7-F4A3	G003>F2A4-F3A7	G003>F2A4-F3A7	Selfed parent line S2+	4	48	16			2.23607	74	4				85
19P126>S0A1	10P094>S0A7-S1A1-S2A3-S3A3	10P049>S0A2-S1A3-S2A4-S3A7	Cross line S0	4	48	17	55.26	81.31	2.64575	68	3	3.15	1.81	2.11	82	2
Mukta			Replicated Control	4	48	18	38.59	59.03	1.41421	80	6
19P028>S0A4	10P057>S0A4-S1A2-S2A2-S3A7	G005>F2A2-F3A3	Cross line S0	4	48	19	30.58	71.93	2.64575	67	2	9	2.65	3.01	82	2.5
10P094>S0A7-S1A1-S2A1-S3A4-S4A1	10P094>S0A7-S1A1-S2A1-S3A4	10P094>S0A7-S1A1-S2A1-S3A4	Selfed parent line S2+	4	48	20	33.29	60.33	2.44949	74	4	7.81	2.2	4.08	64	3.33333
13P038B>S0A1-S1A6-S2A1	13P038B>S0A1-S1A6	13P038B>S0A1-S1A6	Selfed parent line S2+	2	49	1				70					49
19P018>S0A5	10P057>S0A15-S1A2-S2A3-S3A1	10P057>S0A5-S1A1-S2A4-S3A5	Cross line S0	2	49	2	47.58	77.34	2.82843	64	4	7.37	1.69	3.16	80	3.33333
19P115>S0A1	G003>F2A4-F3A5	10P086>S0A8-S1A1-S2A4-S3A3	Cross line S0	2	49	3	18.4	30.59	2.23607	69	3	4.4	1.84	2.47	89	2
10P010>S0A5-S1A1-S2A11-S3A2	10P010>S0A5-S1A1-S2A11	10P010>S0A5-S1A1-S2A11	Selfed parent line S2+	2	49	4	23.1	39.67	2	74	4	11.98	2.37	2.58	88	2.5
Mukta			Replicated Control	2	49	5				80					81
10P041>S0A5-S1A1-S2A3-S3A3-S4A3	10P041>S0A5-S1A1-S2A3-S3A3	10P041>S0A5-S1A1-S2A3-S3A3	Selfed parent line S2+	2	49	6				67					77
19P046>S0A4	G003>F2A1-F3A4	10P094>S0A6-S1A3-S2A1-S3A1	Cross line S0	2	49	7	32.48	65.98	2.64575	74	2	7.36	1.97	2.34	85	2
10P057>S0A4-S1A2-S2A2-S3A5-S4A1	10P057>S0A4-S1A2-S2A2-S3A5	10P057>S0A4-S1A2-S2A2-S3A5	Selfed parent line S2+	2	49	8	7.57	36.05	2	72	7	2.34	2.4	2.84	72	1.42857
19P019>S0A4	G003>F2A10-F3A9	10P057>S0A15-S1A2-S2A3-S3A2	Cross line S0	2	49	9			2.64575	75	3				82
Magnet			Replicated Control	2	49	10				69					88
G005>F2A4-F3A2-F4A2	G005>F2A4-F3A2	G005>F2A4-F3A2	Selfed parent line S2+	4	49	11	37.44	57.66	1.73205	61	5	5.27	2.41	3.07	80	2
19P002>S0A2	10P049>S0A2-S1A3-S2A4-S3A3	10P010>S0A5-S1A1-S2A2	Cross line S0	4	49	12	12.89	47.8	2.23607	81	5	6.88	2.63	3.13	89	2.5
63.1A			Replicated Control	4	49	13	14.43	24.51	1.41421	67	8		2.44	2.78	73
19P127>S0A1	10P057>S0A9-S1A1-S2A1-S3A1	10P086>S0A8-S1A1-S2A4-S3A1	Cross line S0	4	49	14	15.89	23.58	2	70	0	4.49	2.01	2.14	88	2.5
19P116>S0A2	G003>F2A4-F3A5	G003>F2A1-F3A5	Cross line S0	4	49	15				74					85
19P137>S0A1	G005>F2A2-F3A10	NPZ6>F2A2-F3A1-F4A2	Cross line S0	4	49	16	15.65	29.38	2	65	5	4.62	2.34	3.07	68	2.5
19P011>S0A2	G005>F2A4-F3A1	10P057>S0A10-S1A2-S2A3-S3A1	Cross line S0	4	49	17	29.07	47.25	2.64575	66	2	6.66	1.82	2.2	83	2
19P060>S0A2	10P010>S0A5-S1A1-S2A11	10P094>S0A7-S1A1-S2A3-S3A1	Cross line S0	4	49	18				66					18
Bundi			Replicated Control	4	49	19				68					62
19P054>S0A5	10P086>S0A8-S1A1-S2A2-S3A3	10P094>S0A7-S1A1-S2A2-S3A8	Cross line S0	4	49	20	38.1	73.74	2	67	3
G002>F2A9-F3A5-F4A1	G002>F2A9-F3A5	G002>F2A9-F3A5	Selfed parent line S2+	2	50	1	30.07	60.75	3	69	7	9.79	2.35	2.57	50	3.33333
10P094>S0A7-S1A1-S2A2-S3A11-S4A1	10P094>S0A7-S1A1-S2A2-S3A11	10P094>S0A7-S1A1-S2A2-S3A11	Selfed parent line S2+	2	50	2	17.56	35.66	2	74	3	2.32	1.55	2.15	68	1.66667
Kaspa			Replicated Control	2	50	3	10.92	32.12	1.73205	84	6	13.25	3.04	4.28	89	2.5
10P085>S0A6-S1A1-S2A4-S3A6-S4A2	10P085>S0A6-S1A1-S2A4-S3A6	10P085>S0A6-S1A1-S2A4-S3A6	Selfed parent line S2+	2	50	4	7.81	61.57	2.64575	86	5	24.22	3.02	3.3	63	3.33333
19P044>S0A2	10P094>S0A10-S1A1-S2A2-S3A1	10P057>S0A5-S1A1-S2A4-S3A7	Cross line S0	2	50	5	29.32	50.24	2.44949	66	4	3.67	1.91	2.1	88	2
19P084>S0A1	10P094>S0A7-S1A1-S2A1-S3A6	G007>F2A16	Cross line S0	2	50	6	51.18	96.19	2.23607	65	3	5.44	1.99	2.96	16	3.33333
G005>F2A4-F3A3-F4A3	G005>F2A4-F3A3	G005>F2A4-F3A3	Selfed parent line S2+	2	50	7	13.79	23.87	1.73205	62	3	8.34	1.73	2.27	88	1.66667
Maki			Replicated Control	2	50	8									32
10P041>S0A5-S1A1-S2A3-S3A11-S4A2	10P041>S0A5-S1A1-S2A3-S3A11	10P041>S0A5-S1A1-S2A3-S3A11	Selfed parent line S2+	2	50	9	8.02	17.21	1	69	7	4.74	2.16	2.64	59	1.66667
19P104>S0A5	G003>F2A3-F3A1	10P057>S0A15-S1A2-S2A3-S3A5	Cross line S0	2	50	10	4.89	8.82	1.41421	74	1	4.04	1.61	2.41	58	2
Kaspa			Replicated Control	4	50	11	6.91	17.2	1.73205	80	8	5.04	1.87	2.72	70	2
10P041>S0A5-S1A1-S2A3-S3A9-S4A3	10P041>S0A5-S1A1-S2A3-S3A9	10P041>S0A5-S1A1-S2A3-S3A9	Selfed parent line S2+	4	50	12	10.61	27.88	1.41421	67	0	6.49	2.21	2.94	81	3.33333
19P005>S0A4	10P041>S0A5-S1A1-S2A3-S3A1	10P049>S0A2-S1A3-S2A4-S3A4	Cross line S0	4	50	13	31.77	47.52		64		6.1	2.11	2.48	73	2
19P056>S0A4	13P040>S0A1-S1A1	10P094>S0A7-S1A1-S2A2-S3A10	Cross line S0	4	50	14	38.7	63.04	2.23607	74	3				49
G007>F2A15-F3A3	G007>F2A15	G007>F2A15	Selfed parent line S2+	4	50	15	2.94	4.4	1.41421	75	3	2.76	1.44	2.08	64	2.5
10P010>S0A5-S1A1-S2A1-S3A3	10P010>S0A5-S1A1-S2A1	10P010>S0A5-S1A1-S2A1	Selfed parent line S2+	4	50	16				70					80
Dunwa			Replicated Control	4	50	17	22.29	33.45	1	69	7	5.42	2.52	2.75	34	2.5
19P103>S0A1	G005>F2A3-F3A11	G003>F2A1-F3A2	Cross line S0	4	50	18	32.81	54.71	2.23607	68	4	6.59	1.07	3.04	72	2.5
10P010>S0A5-S1A1-S2A6-S3A2	10P010>S0A5-S1A1-S2A6	10P010>S0A5-S1A1-S2A6	Selfed parent line S2+	4	50	19	55.44	95.23	3.16228	73	6				78
10P057>S0A5-S1A1-S2A4-S3A2-S4A2	10P057>S0A5-S1A1-S2A4-S3A2	10P057>S0A5-S1A1-S2A4-S3A2	Selfed parent line S2+	4	50	20	11.52	17.5	1.41421	64	10	3.83	1.91	2.29	87	1.66667
Bundi			Replicated Control	2	51	1		102.55	2	68	7				35
19P012>S0A5	10P010>S0A5-S1A1-S2A9	10P057>S0A5-S1A1-S2A2-S3A2	Cross line S0	2	51	2	28.33	69.3	2.23607	73	0	8.86	2.17	2.84	37	2.5
19P113>S0A1	G003>F2A4-F3A2	10P076>S0A6-S1A1-S2A2-S3A6	Cross line S0	2	51	3	39.94	88.65	2.64575	74	4	12.06	3.01	3.63	74	3.33333
10P041>S0A5-S1A1-S2A3-S3A6-S4A1	10P041>S0A5-S1A1-S2A3-S3A6	10P041>S0A5-S1A1-S2A3-S3A6	Selfed parent line S2+	2	51	4	23.25	36.22	2	65	7	13.14	2.62	2.78	63	2.5
10P094>S0A10-S1A1-S2A2-S3A3-S4A1	10P094>S0A10-S1A1-S2A2-S3A3	10P094>S0A10-S1A1-S2A2-S3A3	Selfed parent line S2+	2	51	5			2.64575	72	6				58
10P094>S0A7-S1A1-S2A3-S3A1-S4A1	10P094>S0A7-S1A1-S2A3-S3A1	10P094>S0A7-S1A1-S2A3-S3A1	Selfed parent line S2+	2	51	6									18
Kaspa			Replicated Control	2	51	7				75					41
19P064>S0A2	G005>F2A3-F3A7	13P014B>S0A2-S1A2	Cross line S0	2	51	8	43.37	70.52	2.23607	68	4	22.26	2.6	2.76	62	2.5
10P094>S0A7-S1A1-S2A2-S3A5-S4A2	10P094>S0A7-S1A1-S2A2-S3A5	10P094>S0A7-S1A1-S2A2-S3A5	Selfed parent line S2+	2	51	9				74					35
10P105>S0A1-S1A1-S2A4-S3A1-S4A2	10P105>S0A1-S1A1-S2A4-S3A1	10P105>S0A1-S1A1-S2A4-S3A1	Selfed parent line S2+	2	51	10				77					78
19P020>S0A5	10P057>S0A15-S1A2-S2A3-S3A3	G005>F2A4-F3A2	Cross line S0	4	51	11	20.18	34.06	2	68	5	4.84	1.67	2.05	86	2.5
19P022>S0A2	10P041>S0A5-S1A1-S2A3-S3A7	10P057>S0A4-S1A2-S2A2-S3A1	Cross line S0	4	51	12	41.53	70.78	2.64575	68	6	10.84	2.54	2.85	73	2
19P024>S0A4	10P094>S0A6-S1A3-S2A1-S3A2	10P057>S0A4-S1A2-S2A2-S3A3	Cross line S0	4	51	13	46.95	72.05	2.44949	73	5	3.93	2.31	2.79	29	1.66667
King			Replicated Control	4	51	14	36.3	58.78	2.44949	73	2	8.79	2.3	3.09	33	3.33333
10P085>S0A5-S1A1-S2A2-S3A2-S4A1	10P085>S0A5-S1A1-S2A2-S3A2	10P085>S0A5-S1A1-S2A2-S3A2	Selfed parent line S2+	4	51	15	0.68	6.23	2	92	4	15.7	2.64	2.83	29	3.33333
G007>F2A14-F3A1	G007>F2A14	G007>F2A14	Selfed parent line S2+	4	51	16	17.91	32.84	1.73205	69	3	5.79	1.74	2.15	3	2
19P085>S0A3	G002>F2A8-F3A1	10P027>S0A8-S1A4	Cross line S0	4	51	17	44.19	87.17	2.44949	80	4	8.74	3.42	4.99	73	2.5
19P073>S0A6	10P049>S0A2-S1A3-S2A4-S3A8	13P038B>S0A1-S1A2	Cross line S0	4	51	18	24.63	97.85	3.31662	81	5	7.37	2.27	2.96	71	2.5
10P010>S0A5-S1A1-S2A10-S3A3	10P010>S0A5-S1A1-S2A10	10P010>S0A5-S1A1-S2A10	Selfed parent line S2+	4	51	19			2	71	4				27
CCC7155			Replicated Control	4	51	20
19P069>S0A4	G005>F2A4-F3A6	13P022>S0A1-S1A2	Cross line S0	2	52	1			2	58	3				17
Kaspa			Replicated Control	2	52	2	13.29	54.24	1.73205	81	5	32.12	3.7	4.27	11	2.5
10P041>S0A5-S1A1-S2A3-S3A8-S4A1	10P041>S0A5-S1A1-S2A3-S3A8	10P041>S0A5-S1A1-S2A3-S3A8	Selfed parent line S2+	2	52	3			1.73205	65	5				47
19P024>S0A6	10P094>S0A6-S1A3-S2A1-S3A2	10P057>S0A4-S1A2-S2A2-S3A3	Cross line S0	2	52	4	44.36	70.58	2	69	2	19.66	3.09	3.41	58	2.5
10P094>S0A6-S1A3-S2A1-S3A1-S4A3	10P094>S0A6-S1A3-S2A1-S3A1	10P094>S0A6-S1A3-S2A1-S3A1	Selfed parent line S2+	2	52	5	34.01	75.37	2.44949	79	5	5.08	1.84	2.38	79	2
Mukta			Replicated Control	2	52	6				78					51
19P016>S0A1	G005>F2A4-F3A3	10P057>S0A5-S1A1-S2A2-S3A8	Cross line S0	2	52	7	15.71	27.81	1.73205	66	7	9.13	2.95	3.15	56	2
19P112>S0A5	G003>F2A4-F3A1	10P049>S0A2-S1A3-S2A4-S3A9	Cross line S0	2	52	8	12.86	67.71	3.31662	80	3	3.4	2.1	2.45	79	2.5
10P057>S0A6-S1A1-S2A4-S3A3-S4A3	10P057>S0A6-S1A1-S2A4-S3A3	10P057>S0A6-S1A1-S2A4-S3A3	Selfed parent line S2+	2	52	9	4.98	8.47	1	75	3	10.26	1.67	1.88	78	2.5
10P010>S0A5-S1A1-S2A2-S3A3	10P010>S0A5-S1A1-S2A2	10P010>S0A5-S1A1-S2A2	Selfed parent line S2+	2	52	10			1.41421	74	2				74
10P041>S0A5-S1A1-S2A3-S3A4-S4A2	10P041>S0A5-S1A1-S2A3-S3A4	10P041>S0A5-S1A1-S2A3-S3A4	Selfed parent line S2+	4	52	11	14.57	23.44	1	68	6	4.4	1.81	2.01	25	2.5
19P113>S0A4	G003>F2A4-F3A2	10P076>S0A6-S1A1-S2A2-S3A6	Cross line S0	4	52	12	35.41	70.74	2.64575	74	6	3.03	1.71	2.35	86	2.5
G002>F2A9-F3A8-F4A2	G002>F2A9-F3A8	G002>F2A9-F3A8	Selfed parent line S2+	4	52	13	28.74	46.76	2	69	8	10.22	2.02	2.14	78	2.5
13P038B>S0A1-S1A4-S2A3	13P038B>S0A1-S1A4	13P038B>S0A1-S1A4	Selfed parent line S2+	4	52	14	33.33	56.5	2.44949	69	4	3.94	1.51	2.27	68	2
Magnet			Replicated Control	4	52	15	10.14	17.12	1.41421	69	3	4.24	1.81	2.37	44	2
10P086>S0A8-S1A1-S2A2-S3A1-S4A1	10P086>S0A8-S1A1-S2A2-S3A1	10P086>S0A8-S1A1-S2A2-S3A1	Selfed parent line S2+	4	52	16	4.66	6.97	1	75	3	5.6	1.44	2.53	21	5
19P059>S0A2	G008>F2A2-F3A10	10P094>S0A7-S1A1-S2A2-S3A13	Cross line S0	4	52	17	32.9	53.69	2.44949	70	5	11.12	2.23	2.65	73	2.5
10P041>S0A5-S1A1-S2A3-S3A1-S4A3	10P041>S0A5-S1A1-S2A3-S3A1	10P041>S0A5-S1A1-S2A3-S3A1	Selfed parent line S2+	4	52	18			1.41421	66	8				9
CCC7131			Replicated Control	4	52	19			1	92	3				72
19P094>S0A4	10P057>S0A6-S1A1-S2A4-S3A3	G002>F2A9-F3A3	Cross line S0	4	52	20	9.19	19.89	1.73205	71	4	3.61	1.54	1.96	71	2
19P075>S0A2	10P057>S0A6-S1A1-S2A4-S3A2	13P038B>S0A1-S1A4	Cross line S0	2	53	1	40.07	90.57	2.44949	64	4	14.78	2.62	3.57	80	3.33333
19P001>S0A6	10P041>S0A5-S1A1-S2A3-S3A5	10P010>S0A5-S1A1-S2A1	Cross line S0	2	53	2	37.16	76.65	1.73205	73	3	4.62	1.73	2.22	39	2.5
10P010>S0A5-S1A1-S2A6-S3A3	10P010>S0A5-S1A1-S2A6	10P010>S0A5-S1A1-S2A6	Selfed parent line S2+	2	53	3	43.85	73.14	1.73205	75	3	9.32	2.53	3.66	31	3.33333
King			Replicated Control	2	53	4	35.26	60.14	2	73	3	4.9			48	2.5
19P002>S0A1	10P049>S0A2-S1A3-S2A4-S3A3	10P010>S0A5-S1A1-S2A2	Cross line S0	2	53	5	31.43	43.41	1.73205	70	5	14.62	3.17	3.57	87	3.33333
G002>F2A9-F3A5-F4A2	G002>F2A9-F3A5	G002>F2A9-F3A5	Selfed parent line S2+	2	53	6	15.79	32.51	2	68	3				81
13P014B>S0A2-S1A2-S2A3	13P014B>S0A2-S1A2	13P014B>S0A2-S1A2	Selfed parent line S2+	2	53	7				76					85
19P123>S0A4	NPZ1>F2A3-F3A1-F4A1	G005>F2A3-F3A2	Cross line S0	2	53	8		0.74	1.41421	66	7	6.47	1.62	1.84	63	2
19P105>S0A3	10P041>S0A5-S1A1-S2A3-S3A19	G003>F2A10-F3A1	Cross line S0	2	53	9	31.68	58.32	2.44949	74	5	9.16	2.42	2.54	55	2
Sturt			Replicated Control	2	53	10				75					53
G003>F2A10-F3A7-F4A2	G003>F2A10-F3A7	G003>F2A10-F3A7	Selfed parent line S2+	4	53	11	27.96	49.73	1.73205	67	5	8.43	2.22	2.97	78	2.5
19P115>S0A4	G003>F2A4-F3A5	10P086>S0A8-S1A1-S2A4-S3A3	Cross line S0	4	53	12	34.83	53.64	2	64	2	9.47	2.27	2.56	84	2
Cooke			Replicated Control	4	53	13				67					36
19P102>S0A4	10P086>S0A8-S1A1-S2A2-S3A7	G003>F2A1-F3A1	Cross line S0	4	53	14				64					31
10P094>S0A7-S1A1-S2A2-S3A12-S4A2	10P094>S0A7-S1A1-S2A2-S3A12	10P094>S0A7-S1A1-S2A2-S3A12	Selfed parent line S2+	4	53	15				74					78
19P069>S0A2	G005>F2A4-F3A6	13P022>S0A1-S1A2	Cross line S0	4	53	16	4.92	13.17	1.73205	75	3	16.2	3.13	3.61	0	5
Maki			Replicated Control	4	53	17	26.69	76.62	2.64575	76	7	14.16	2.67	3.04	64	2.5
10P010>S0A5-S1A1-S2A1-S3A2	10P010>S0A5-S1A1-S2A1	10P010>S0A5-S1A1-S2A1	Selfed parent line S2+	4	53	18				73					60
10P063>S0A1-S1A2-S2A4-S3A3-S4A2	10P063>S0A1-S1A2-S2A4-S3A3	10P063>S0A1-S1A2-S2A4-S3A3	Selfed parent line S2+	4	53	19	32	56.02	2.44949	69	4	12.07	3.37	3.75	75	2
19P057>S0A2	G005>F2A2-F3A6	10P094>S0A7-S1A1-S2A2-S3A11	Cross line S0	4	53	20	26.72	58.08	2.64575	68	4	6.42	2.07	2.7	75	2.5
10P057>S0A5-S1A1-S2A2-S3A2-S4A3	10P057>S0A5-S1A1-S2A2-S3A2	10P057>S0A5-S1A1-S2A2-S3A2	Selfed parent line S2+	2	54	1	16.86	33.35	1.73205	69	4	3.28	1.66	2.44	66	2
10P094>S0A7-S1A1-S2A1-S3A5-S4A1	10P094>S0A7-S1A1-S2A1-S3A5	10P094>S0A7-S1A1-S2A1-S3A5	Selfed parent line S2+	2	54	2	5.95	22.81	2.44949	74	8	11.45	2.62	3.13	70	2.5
G007>F2A18-F3A2	G007>F2A18	G007>F2A18	Selfed parent line S2+	2	54	3	9.64	30.51	2	68	3	8.31	1.94	2.26	13	5
10P094>S0A7-S1A1-S2A3-S3A4-S4A3	10P094>S0A7-S1A1-S2A3-S3A4	10P094>S0A7-S1A1-S2A3-S3A4	Selfed parent line S2+	2	54	4	46.26	95.24	2.44949	74	3	3.03	1.55	1.93	89	2.5
Cooke			Replicated Control	2	54	5	21.76	52.19	1.73205	68	5	10.73	2.33	2.6	78	3.33333
19P087>S0A4	G002>F2A7-F3A1	10P057>S0A5-S1A1-S2A4-S3A10	Cross line S0	2	54	6	20.72	53.36	2.44949	67	4	14.43	2.34	2.87	81	2.5
10P027>S0A8-S1A4-S2A3	10P027>S0A8-S1A4	10P027>S0A8-S1A4	Selfed parent line S2+	2	54	7	2.94	5.31	1	80	4	6.17	2.52	2.89	76	2.5
Dunwa			Replicated Control	2	54	8									34
19P008>S0A4	10P010>S0A5-S1A1-S2A7	10P041>S0A5-S1A1-S2A3-S3A4	Cross line S0	2	54	9	16.54	29.94	2	73	4	11.34	2.18	3.03	60	3.33333
G007>F2A14-F3A3	G007>F2A14	G007>F2A14	Selfed parent line S2+	2	54	10	12.76	30.65	2	74	2	8.33	1.93	2.15	65	3.33333
10P049>S0A2-S1A3-S2A4-S3A1-S4A3	10P049>S0A2-S1A3-S2A4-S3A1	10P049>S0A2-S1A3-S2A4-S3A1	Selfed parent line S2+	4	54	11	10.81	37.83	1.73205	85	3				66
19P070>S0A4	10P094>S0A7-S1A1-S2A1-S3A3	G003>F2A4-F3A11	Cross line S0	4	54	12	39.37	93.48	2.64575	75	3		2.71	3.96	85
19P100>S0A3	G005>F2A3-F3A10	G002>F2A9-F3A9	Cross line S0	4	54	13	21.68	49.02	2.23607	60	3	9.5	2.29	2.98	81	3.33333
WAPEA-2211			Replicated Control	4	54	14			2.44949	87	3				74
G007>F2A16-F3A2	G007>F2A16	G007>F2A16	Selfed parent line S2+	4	54	15	18.75	33.2	1.73205	69	3				70
G005>F2A3-F3A4-F4A2	G005>F2A3-F3A4	G005>F2A3-F3A4	Selfed parent line S2+	4	54	16	16.43	23.17	1.41421	60	3	5.06	2.09	2.62	62	2.5
19P053>S0A3	10P041>S0A5-S1A1-S2A3-S3A15	10P094>S0A7-S1A1-S2A2-S3A7	Cross line S0	4	54	17	38.81	68.84	2	73	6				42
Kaspa			Replicated Control	4	54	18			1.73205	80	5				33
19P131>S0A3	G008>F2A2-F3A5	G007>F2A18	Cross line S0	4	54	19				69					0
G005>F2A3-F3A13-F4A2	G005>F2A3-F3A13	G005>F2A3-F3A13	Selfed parent line S2+	4	54	20									3
19P039>S0A5	10P041>S0A5-S1A1-S2A3-S3A11	10P076>S0A6-S1A1-S2A2-S3A1	Cross line S0	2	55	1	35.02		2.23607	74	15	8.93	2.23	3.06	18	2.5
G002>F2A9-F3A3-F4A2	G002>F2A9-F3A3	G002>F2A9-F3A3	Selfed parent line S2+	2	55	2	23.58		2.23607	68	3	9.29	1.92	2.3	47	3.33333
AP3			Replicated Control	2	55	3			1.73205	79	15				30
19P004>S0A1	10P010>S0A5-S1A1-S2A5	G005>F2A2-F3A2	Cross line S0	2	55	4	66.15	119.64	2.23607	68	4	12.58	2.49	2.61	89	5
19P025>S0A1	13P046>S0A6-S1A2	10P057>S0A4-S1A2-S2A2-S3A4	Cross line S0	2	55	5	57.68	86.3	2	69	3	5.49	2.35	2.76	53	2
10P094>S0A7-S1A1-S2A2-S3A2-S4A2	10P094>S0A7-S1A1-S2A2-S3A2	10P094>S0A7-S1A1-S2A2-S3A2	Selfed parent line S2+	2	55	6	25.85	44.15	2	75	5		1.86	2.27	70	2.5
10P057>S0A5-S1A1-S2A2-S3A7-S4A2	10P057>S0A5-S1A1-S2A2-S3A7	10P057>S0A5-S1A1-S2A2-S3A7	Selfed parent line S2+	2	55	7			1.41421	69	4				68
10P063>S0A1-S1A2-S2A4-S3A4-S4A2	10P063>S0A1-S1A2-S2A4-S3A4	10P063>S0A1-S1A2-S2A4-S3A4	Selfed parent line S2+	2	55	8			1.73205	71	6				71
M17			Replicated Control	2	55	9	1	10.08	3.16228		0		1.87	2.24	63	2.5
19P027>S0A5	G003>F2A1-F3A3	10P057>S0A4-S1A2-S2A2-S3A6	Cross line S0	2	55	10	3.6	11.5	1.73205	78	3	13.84	2.34	2.57		2.5
10P041>S0A5-S1A1-S2A3-S3A10-S4A2	10P041>S0A5-S1A1-S2A3-S3A10	10P041>S0A5-S1A1-S2A3-S3A10	Selfed parent line S2+	4	55	11	12.71	22.06	1.41421	73	2	5.28	2.08	2.71	60	2
AP3			Replicated Control	4	55	12			2.44949	79	5				75
10P057>S0A4-S1A2-S2A2-S3A7-S4A3	10P057>S0A4-S1A2-S2A2-S3A7	10P057>S0A4-S1A2-S2A2-S3A7	Selfed parent line S2+	4	55	13	26.56	41.1	2	67	3	6.5	2.47	2.95	82	2
19P083>S0A5	13P046>S0A6-S1A1	G008>F2A2-F3A12	Cross line S0	4	55	14	35.5	62.68	2	74	5	9.82	2.42	2.93	64	2
10P057>S0A9-S1A1-S2A1-S3A2-S4A1	10P057>S0A9-S1A1-S2A1-S3A2	10P057>S0A9-S1A1-S2A1-S3A2	Selfed parent line S2+	4	55	15	4.5	9.89	1.73205	70	15	4.74	2.02	2.54	78	1.66667
19P053>S0A5	10P041>S0A5-S1A1-S2A3-S3A15	10P094>S0A7-S1A1-S2A2-S3A7	Cross line S0	4	55	16	37.62	71.82	2.44949	75	8	4.54	1.44	2.05	46	2.5
10P105>S0A1-S1A1-S2A4-S3A1-S4A1	10P105>S0A1-S1A1-S2A4-S3A1	10P105>S0A1-S1A1-S2A4-S3A1	Selfed parent line S2+	4	55	17				75					84
19P049>S0A3	10P041>S0A5-S1A1-S2A3-S3A14	10P094>S0A7-S1A1-S2A2-S3A3	Cross line S0	4	55	18	33.4	72.31	2.64575	78	5	20.34	2.67	3.7	73	3.33333
19P027>S0A4	G003>F2A1-F3A3	10P057>S0A4-S1A2-S2A2-S3A6	Cross line S0	4	55	19	53.52	92.51	2.82843	68	2	12.91	1.12	2.8	47	2
63.1A			Replicated Control	4	55	20	13.97		1	63	9		2	2.37	57
Dunwa			Replicated Control	2	56	1	55.06	101.19	1.41421	68	13	15.7	2.85	3.13	8	3.33333
19P050>S0A5	10P049>S0A2-S1A3-S2A4-S3A6	10P094>S0A7-S1A1-S2A2-S3A4	Cross line S0	2	56	2
G003>F2A10-F3A13-F4A3	G003>F2A10-F3A13	G003>F2A10-F3A13	Selfed parent line S2+	2	56	3			2	67	5
10P094>S0A7-S1A1-S2A3-S3A4-S4A1	10P094>S0A7-S1A1-S2A3-S3A4	10P094>S0A7-S1A1-S2A3-S3A4	Selfed parent line S2+	2	56	4	25.1	47.09	3	75	4	8.68	1.9	2.38	74	2.5
10P062>S0A1-S1A3-S2A2-S3A1-S4A3	10P062>S0A1-S1A3-S2A2-S3A1	10P062>S0A1-S1A3-S2A2-S3A1	Selfed parent line S2+	2	56	5	25.92	49.58	2	68	6	9.77	2.75	2.93	79	2.5
CCC7155			Replicated Control	2	56	6	30.59	57.01	2.23607	75	4	3.43	1.58	1.99	76	2
10P094>S0A7-S1A1-S2A1-S3A7-S4A3	10P094>S0A7-S1A1-S2A1-S3A7	10P094>S0A7-S1A1-S2A1-S3A7	Selfed parent line S2+	2	56	7			1	75	4				35
19P104>S0A2	G003>F2A3-F3A1	10P057>S0A15-S1A2-S2A3-S3A5	Cross line S0	2	56	8	52.75	90.01	2.44949	67	3		1.46	2.87	76	1.66667
19P107>S0A2	10P094>S0A7-S1A1-S2A1-S3A8	G003>F2A1-F3A6	Cross line S0	2	56	9	23.27	42.44	2	68	3	5.06	2.01	2.37	41	2
10P085>S0A5-S1A1-S2A2-S3A1-S4A3	10P085>S0A5-S1A1-S2A2-S3A1	10P085>S0A5-S1A1-S2A2-S3A1	Selfed parent line S2+	2	56	10	20.58	37.4	2.23607	68	5	2.81	1.81	2.53	74	2
Maki			Replicated Control	4	56	11	18.54	29.76	1.41421	75	8	6.36	2.17	2.55	47	1.66667
13P014B>S0A2-S1A2-S2A2	13P014B>S0A2-S1A2	13P014B>S0A2-S1A2	Selfed parent line S2+	4	56	12	34.46	79.82	2.44949	74	4	21.02	2.86	3.15	68	2.5
10P041>S0A5-S1A1-S2A3-S3A14-S4A2	10P041>S0A5-S1A1-S2A3-S3A14	10P041>S0A5-S1A1-S2A3-S3A14	Selfed parent line S2+	4	56	13	32.86	55.59	1.73205	67	9	8.49	2.37	3.35	87	2
10P085>S0A5-S1A1-S2A2-S3A3-S4A2	10P085>S0A5-S1A1-S2A2-S3A3	10P085>S0A5-S1A1-S2A2-S3A3	Selfed parent line S2+	4	56	14									45
19P130>S0A4	G008>F2A2-F3A4	G005>F2A3-F3A12	Cross line S0	4	56	15	32.37	50.29	1.73205	65	2	5.98	1.59	1.75	76	2
King			Replicated Control	4	56	16		79.91	1.73205	74	3	23.68	3.05	3.34	78	3.33333
19P055>S0A4	10P094>S0A7-S1A1-S2A2-S3A9	10P094>S0A12-S1A3-S2A1-S3A1	Cross line S0	4	56	17	42.43	88.31	2.44949	68	2	26.4	3.16	3.56	77	3.33333
19P080>S0A3	10P085>S0A5-S1A1-S2A2-S3A2	13P038B>S0A1-S1A9	Cross line S0	4	56	18	15.14	152.95	3.74166	60	2	4.38	2.03	2.23	21	5
G003>F2A4-F3A9-F4A1	G003>F2A4-F3A9	G003>F2A4-F3A9	Selfed parent line S2+	4	56	19	27.29	47.22	2	68	4	5.75	1.72	2.39	56	2.5
10P063>S0A1-S1A2-S2A4-S3A6-S4A2	10P063>S0A1-S1A2-S2A4-S3A6	10P063>S0A1-S1A2-S2A4-S3A6	Selfed parent line S2+	4	56	20	9.09	15.52	2	67	3	6.53	2.11	2.45	88	2
19P006>S0A5	10P041>S0A5-S1A1-S2A3-S3A2	G002>F2A9-F3A10	Cross line S0	2	57	1	72.16	124.38	2.23607	67	2	17.8	2.58	3.52	77	3.33333
King			Replicated Control	2	57	2			2.64575	74	3				31
19P030>S0A2	10P030>S0A9-S1A1-S2A3-S3A1	10P057>S0A5-S1A1-S2A4-S3A1	Cross line S0	2	57	3	44.6	66.01	2	69	3	13.12	2.54	3.26	72	1.66667
10P057>S0A5-S1A1-S2A4-S3A4-S4A1	10P057>S0A5-S1A1-S2A4-S3A4	10P057>S0A5-S1A1-S2A4-S3A4	Selfed parent line S2+	2	57	4	21.42	35.52	1.73205	69	2	3.57	2.95	3.72	80	2.5
G003>F2A1-F3A6-F4A1	G003>F2A1-F3A6	G003>F2A1-F3A6	Selfed parent line S2+	2	57	5	42.94	89.83	2.44949	74	2	2.74	1.29	1.94	66	2
G003>F2A4-F3A13-F4A3	G003>F2A4-F3A13	G003>F2A4-F3A13	Selfed parent line S2+	2	57	6			2.23607	68	3				85
Kaspa			Replicated Control	2	57	7				79					65
G002>F2A9-F3A8-F4A1	G002>F2A9-F3A8	G002>F2A9-F3A8	Selfed parent line S2+	2	57	8			2.44949	67	5				86
19P128>S0A3	G008>F2A2-F3A2	10P063>S0A1-S1A2-S2A4-S3A7	Cross line S0	2	57	9	15.56	22.02	2	69	3	9.12	2.32	2.81	60	2
19P089>S0A1	G002>F2A9-F3A11	G002>F2A7-F3A3	Cross line S0	2	57	10
10P041>S0A5-S1A1-S2A3-S3A13-S4A3	10P041>S0A5-S1A1-S2A3-S3A13	10P041>S0A5-S1A1-S2A3-S3A13	Selfed parent line S2+	4	57	11	8.49	17.69	1.41421	68	7	8.69	1.78	2.66	54	2.5
10P094>S0A9-S1A2-S2A2-S3A1-S4A3	10P094>S0A9-S1A2-S2A2-S3A1	10P094>S0A9-S1A2-S2A2-S3A1	Selfed parent line S2+	4	57	12	43.32	80.03	2.23607	67	3	13.19	2.85	3.17	86	2.5
10P057>S0A5-S1A1-S2A4-S3A10-S4A3	10P057>S0A5-S1A1-S2A4-S3A10	10P057>S0A5-S1A1-S2A4-S3A10	Selfed parent line S2+	4	57	13	19.63	29.84	2	67	5	3.71	2.15	2.78	85	1.66667
Dunwa			Replicated Control	4	57	14	14.74	42.42	1.73205	73	5	7.37	2.51	2.77	7	3.33333
19P068>S0A4	13P022>S0A1-S1A1	G003>F2A10-F3A10	Cross line S0	4	57	15	33.11	50.51	2	68	5	4			60	2
19P060>S0A5	10P010>S0A5-S1A1-S2A11	10P094>S0A7-S1A1-S2A3-S3A1	Cross line S0	4	57	16	49.06	91.59	2.23607	68	3	8.32	2.07	2.27	13	5
19P101>S0A3	G002>F2A9-F3A10	10P086>S0A8-S1A1-S2A2-S3A6	Cross line S0	4	57	17	52.65	93.34	2.44949	64	3	13.5	2.81	3.31	28	5
10P057>S0A5-S1A1-S2A2-S3A8-S4A3	10P057>S0A5-S1A1-S2A2-S3A8	10P057>S0A5-S1A1-S2A2-S3A8	Selfed parent line S2+	4	57	18	29.17	45.88	2	64	3	10.72	2.05	3.13	74	2.5
Magnet			Replicated Control	4	57	19	19.46	37.53	2.23607	74	4	13.65	3.01	3.97	72	2.5
19P017>S0A3	G007>F2A15	10P057>S0A5-S1A1-S2A2-S3A9	Cross line S0	4	57	20			2.44949	70	2				38
10P076>S0A6-S1A1-S2A2-S3A4-S4A3	10P076>S0A6-S1A1-S2A2-S3A4	10P076>S0A6-S1A1-S2A2-S3A4	Selfed parent line S2+	2	58	1	11.96	51.64	1.73205	79	5	26.3	2.71	3.1	26	2.5
NPZ6>F2A2-F3A1-F4A4-F5A3	NPZ6>F2A2-F3A1-F4A4	NPZ6>F2A2-F3A1-F4A4	Selfed parent line S2+	2	58	2				68					11
10P057>S0A5-S1A1-S2A2-S3A9-S4A3	10P057>S0A5-S1A1-S2A2-S3A9	10P057>S0A5-S1A1-S2A2-S3A9	Selfed parent line S2+	2	58	3	31.63	49.58	2	69	4		1.69	2.13	82
Mukta			Replicated Control	2	58	4			2	80	8				73
19P077>S0A2	13P046>S0A6-S1A3	13P038B>S0A1-S1A6	Cross line S0	2	58	5	66.64	119.96	2.64575	69	7	7.61	1.8	2.41	45	2
10P049>S0A2-S1A3-S2A4-S3A9-S4A3	10P049>S0A2-S1A3-S2A4-S3A9	10P049>S0A2-S1A3-S2A4-S3A9	Selfed parent line S2+	2	58	6	3.59	17.3	2.23607	80	4	9.86	2.37	3.32	52	2
19P064>S0A3	G005>F2A3-F3A7	13P014B>S0A2-S1A2	Cross line S0	2	58	7	34.77	61.43	2.23607	65	4	17.27	3.19	3.42	75	3.33333
19P115>S0A5	G003>F2A4-F3A5	10P086>S0A8-S1A1-S2A4-S3A3	Cross line S0	2	58	8	3.3	6.41	2	70	5	10.29	2.46	2.9	71	2.5
AP3			Replicated Control	2	58	9				76					69
19P021>S0A1	10P057>S0A15-S1A2-S2A3-S3A4	10P010>S0A5-S1A1-S2A8	Cross line S0	2	58	10									60
G002>F2A8-F3A2-F4A1	G002>F2A8-F3A2	G002>F2A8-F3A2	Selfed parent line S2+	4	58	11			1.41421	69	4				18
M17			Replicated Control	4	58	12	5.67	48.55	4.24264	85	2	2.64	1.32	2.76	64	3.33333
10P010>S0A5-S1A1-S2A2-S3A1	10P010>S0A5-S1A1-S2A2	10P010>S0A5-S1A1-S2A2	Selfed parent line S2+	4	58	13			2	70	3				72
19P013>S0A3	10P041>S0A5-S1A1-S2A3-S3A8	10P057>S0A5-S1A1-S2A2-S3A3	Cross line S0	4	58	14	39.92	64	2.23607	67	3	7.82	2.34	2.68	61	1.66667
CCC7131			Replicated Control	4	58	15	10.3	26.89	2	88	3	13.48	2.05	2.28	79	3.33333
19P099>S0A1	G005>F2A4-F3A8	G002>F2A9-F3A8	Cross line S0	4	58	16	26.57	41.56	2.23607	64	0	3.21	1.32	2.62	79	2.5
19P039>S0A4	10P041>S0A5-S1A1-S2A3-S3A11	10P076>S0A6-S1A1-S2A2-S3A1	Cross line S0	4	58	17	57.8	111.37	2	73	2	15.42	2.48	3.15	52	2
10P094>S0A6-S1A3-S2A1-S3A3-S4A2	10P094>S0A6-S1A3-S2A1-S3A3	10P094>S0A6-S1A3-S2A1-S3A3	Selfed parent line S2+	4	58	18	26.78	59.09	2.64575	79	5	11.55	2.04	2.46	54	2.5
19P025>S0A3	13P046>S0A6-S1A2	10P057>S0A4-S1A2-S2A2-S3A4	Cross line S0	4	58	19	61.37	91.14	2.23607	69	3	35.15			69	2.5
10P049>S0A2-S1A3-S2A4-S3A7-S4A1	10P049>S0A2-S1A3-S2A4-S3A7	10P049>S0A2-S1A3-S2A4-S3A7	Selfed parent line S2+	4	58	20	15.8	67.75	2.82843	82	10	7.56	2.64	2.99	66	2
19P080>S0A2	10P085>S0A5-S1A1-S2A2-S3A2	13P038B>S0A1-S1A9	Cross line S0	2	59	1	26.16	48.2	2	61	1				16
19P104>S0A4	G003>F2A3-F3A1	10P057>S0A15-S1A2-S2A3-S3A5	Cross line S0	2	59	2	32.91		2.64575	69	5	7.53	1.44	3.04	45	2.5
Cooke			Replicated Control	2	59	3			2	74	3				80
19P053>S0A1	10P041>S0A5-S1A1-S2A3-S3A15	10P094>S0A7-S1A1-S2A2-S3A7	Cross line S0	2	59	4			2.64575	75	3				49
10P010>S0A5-S1A1-S2A4-S3A3	10P010>S0A5-S1A1-S2A4	10P010>S0A5-S1A1-S2A4	Selfed parent line S2+	2	59	5	15.53	24.5	2.23607	74	2	3.15	1.92	2.39	40	2.5
19P054>S0A1	10P086>S0A8-S1A1-S2A2-S3A3	10P094>S0A7-S1A1-S2A2-S3A8	Cross line S0	2	59	6			2	68	3				77
10P010>S0A5-S1A1-S2A5-S3A3	10P010>S0A5-S1A1-S2A5	10P010>S0A5-S1A1-S2A5	Selfed parent line S2+	2	59	7	14.89		1.73205	74	5		2.49	3.38	41	3.33333
Bundi			Replicated Control	2	59	8	13.44	22.9	1.41421	68	6	6.81	1.78	2.4	81	2
19P090>S0A2	G003>F2A4-F3A13	G002>F2A7-F3A4	Cross line S0	2	59	9			2.23607	74	3				61
19P094>S0A1	10P057>S0A6-S1A1-S2A4-S3A3	G002>F2A9-F3A3	Cross line S0	2	59	10	5.88		1.41421	67	4	12.15	1.64	2.09	60	2.5
G002>F2A7-F3A3-F4A3	G002>F2A7-F3A3	G002>F2A7-F3A3	Selfed parent line S2+	4	59	11			1.41421	73	2				45
G002>F2A8-F3A2-F4A3	G002>F2A8-F3A2	G002>F2A8-F3A2	Selfed parent line S2+	4	59	12		58.38	2.23607	68	4				62
Kaspa			Replicated Control	4	59	13				79					76
10P049>S0A2-S1A3-S2A4-S3A1-S4A1	10P049>S0A2-S1A3-S2A4-S3A1	10P049>S0A2-S1A3-S2A4-S3A1	Selfed parent line S2+	4	59	14	9.89	48.9	2.44949	81	3	4.22	1.94	2.09	62	1.42857
10P094>S0A7-S1A1-S2A3-S3A1-S4A3	10P094>S0A7-S1A1-S2A3-S3A1	10P094>S0A7-S1A1-S2A3-S3A1	Selfed parent line S2+	4	59	15	29.72	65.94	2.64575	69	6	12.19	2.58	3.68	68	3.33333
Kaspa			Replicated Control	4	59	16	28.43	63.35	1.73205	80	3	6.32	2.1	2.48	65	2.5
10P076>S0A6-S1A1-S2A2-S3A5-S4A1	10P076>S0A6-S1A1-S2A2-S3A5	10P076>S0A6-S1A1-S2A2-S3A5	Selfed parent line S2+	4	59	17	1.78	10.88	1.41421	79	3				72
19P085>S0A1	G002>F2A8-F3A1	10P027>S0A8-S1A4	Cross line S0	4	59	18	58.87	93.44	2	69	3	11.3	2.37	3.01	76	2
19P116>S0A6	G003>F2A4-F3A5	G003>F2A1-F3A5	Cross line S0	4	59	19			2.44949	70	3				75
19P061>S0A4	G005>F2A2-F3A5	10P094>S0A7-S1A1-S2A1-S3A1	Cross line S0	4	59	20	22.59	39.35	1.73205	55	2	11.32	1.99	2.41	83	5
19P078>S0A4	G003>F2A10-F3A11	13P038B>S0A1-S1A7	Cross line S0	2	60	1	68.19	141.8	3.16228	75	4	2.33	1.59	2.56	55	2.5
10P010>S0A5-S1A1-S2A2-S3A2	10P010>S0A5-S1A1-S2A2	10P010>S0A5-S1A1-S2A2	Selfed parent line S2+	2	60	2	20.47	38.74	1.41421	70	4				27
G003>F2A4-F3A14-F4A1	G003>F2A4-F3A14	G003>F2A4-F3A14	Selfed parent line S2+	2	60	3	45.86	92.47	2.44949	74	5	4.47	1.65	2.02	82	2.5
19P008>S0A6	10P010>S0A5-S1A1-S2A7	10P041>S0A5-S1A1-S2A3-S3A4	Cross line S0	2	60	4	39.09	63.11	2	69	1	19.87	2.6	3.62	67	3.33333
63.1A			Replicated Control	2	60	5	39.73	64.68	2.23607	78	2	6.6	1.91	2.21	87	1.66667
19P138>S0A3	13P038B>S0A1-S1A11	10P094>S0A10-S1A1-S2A2-S3A3	Cross line S0	2	60	6			2.82843	69	6				88
19P109>S0A4	G003>F2A10-F3A5	13P040>S0A1-S1A2	Cross line S0	2	60	7			1.41421	79	6				82
10P057>S0A5-S1A1-S2A4-S3A10-S4A1	10P057>S0A5-S1A1-S2A4-S3A10	10P057>S0A5-S1A1-S2A4-S3A10	Selfed parent line S2+	2	60	8	36.79	112.48	1.73205	69	3				89
G005>F2A3-F3A9-F4A2	G005>F2A3-F3A9	G005>F2A3-F3A9	Selfed parent line S2+	2	60	9			1.73205	64	6				83
WAPEA-2211			Replicated Control	2	60	10	12.96	42.71	2.44949	86	10	7.24	3.29	3.98	81	2
WAPEA-2211			Replicated Control	4	60	11	2.84	11.19	1.73205	85	2	7.13	2.34	2.9	78	2.5
10P094>S0A7-S1A1-S2A2-S3A4-S4A2	10P094>S0A7-S1A1-S2A2-S3A4	10P094>S0A7-S1A1-S2A2-S3A4	Selfed parent line S2+	4	60	12	9.47	25.55	2.44949	80	3	6.4	2.21	3.14	42	2.5
G005>F2A2-F3A7-F4A1	G005>F2A2-F3A7	G005>F2A2-F3A7	Selfed parent line S2+	4	60	13	28.4	49.62	1.73205	61	4	9.83	2.47	3	83	2.5
19P049>S0A2	10P041>S0A5-S1A1-S2A3-S3A14	10P094>S0A7-S1A1-S2A2-S3A3	Cross line S0	4	60	14	55.02	104.96	3	77	10	5	1.91	2.8	76	2.5
10P057>S0A15-S1A2-S2A3-S3A1-S4A1	10P057>S0A15-S1A2-S2A3-S3A1	10P057>S0A15-S1A2-S2A3-S3A1	Selfed parent line S2+	4	60	15	12.03	21.01	2	74	3	5.75	1.58	1.87	86	1.66667
10P094>S0A7-S1A1-S2A2-S3A13-S4A3	10P094>S0A7-S1A1-S2A2-S3A13	10P094>S0A7-S1A1-S2A2-S3A13	Selfed parent line S2+	4	60	16	24.47	46.5	2	70	3	18.97	2.82	3.13	71	2.5
19P040>S0A4	10P086>S0A8-S1A1-S2A2-S3A1	10P076>S0A6-S1A1-S2A2-S3A2	Cross line S0	4	60	17				66					1
Sturt			Replicated Control	4	60	18	35.06	68.11	1.73205	69	5	5.12	2.73	3.19	14	2.5
10P094>S0A7-S1A1-S2A1-S3A4-S4A2	10P094>S0A7-S1A1-S2A1-S3A4	10P094>S0A7-S1A1-S2A1-S3A4	Selfed parent line S2+	4	60	19	46.04	83.53	2.44949	74	3	3.19	1.51	2.95	82	2.5
19P033>S0A3	G005>F2A4-F3A4	10P057>S0A5-S1A1-S2A4-S3A4	Cross line S0	4	60	20
NPZ6>F2A2-F3A1-F4A4-F5A2	NPZ6>F2A2-F3A1-F4A4	NPZ6>F2A2-F3A1-F4A4	Selfed parent line S2+	2	61	1				67					34
M17			Replicated Control	2	61	2						2.64	1.64	2.33	84	3.33333
10P057>S0A5-S1A1-S2A2-S3A9-S4A2	10P057>S0A5-S1A1-S2A2-S3A9	10P057>S0A5-S1A1-S2A2-S3A9	Selfed parent line S2+	2	61	3	25.87	39.16	1.41421	65	4	12.55			83	3.33333
19P102>S0A5	10P086>S0A8-S1A1-S2A2-S3A7	G003>F2A1-F3A1	Cross line S0	2	61	4	52.71	92.08	2	61	4		2.1	2.4	42	5
19P002>S0A4	10P049>S0A2-S1A3-S2A4-S3A3	10P010>S0A5-S1A1-S2A2	Cross line S0	2	61	5	24.3	36.17	1.73205	69	3	25.49	2.28	2.58	75	3.33333
Kaspa			Replicated Control	2	61	6			2.44949	77	7				69
19P044>S0A1	10P094>S0A10-S1A1-S2A2-S3A1	10P057>S0A5-S1A1-S2A4-S3A7	Cross line S0	2	61	7	24.08	43.38	2.23607	75	3	3.26	2.45	2.97	83	2
G005>F2A3-F3A12-F4A1	G005>F2A3-F3A12	G005>F2A3-F3A12	Selfed parent line S2+	2	61	8	19.53	28.32	2	64	7	3.44	1.56	2.14	83	1.66667
10P063>S0A1-S1A2-S2A4-S3A2-S4A2	10P063>S0A1-S1A2-S2A4-S3A2	10P063>S0A1-S1A2-S2A4-S3A2	Selfed parent line S2+	2	61	9	6.19	10.37	1.41421	69	8	5.24			75	1.25
G005>F2A4-F3A4-F4A3	G005>F2A4-F3A4	G005>F2A4-F3A4	Selfed parent line S2+	2	61	10	5.54	12.04	2	70	3	3.44	1.38	2.65	75	1.66667
19P031>S0A4	10P062>S0A1-S1A3-S2A2-S3A1	10P057>S0A5-S1A1-S2A4-S3A2	Cross line S0	4	61	11				70					88
19P076>S0A8	10P086>S0A8-S1A1-S2A2-S3A4	13P038B>S0A1-S1A5	Cross line S0	4	61	12	18.84	35.98	1.73205	68	5	6.38	2.16	2.42	86	5
G003>F2A10-F3A4-F4A1	G003>F2A10-F3A4	G003>F2A10-F3A4	Selfed parent line S2+	4	61	13				76					82
King			Replicated Control	4	61	14	31.59	59.26	2.23607	75	5	6.14	2.36	2.73	45	2.5
19P108>S0A4	10P094>S0A9-S1A2-S2A2-S3A3	G003>F2A10-F3A4	Cross line S0	4	61	15	37.96	69.03	2.44949	69	4	12.2	2.06	3.25	83	2.5
19P080>S0A1	10P085>S0A5-S1A1-S2A2-S3A2	13P038B>S0A1-S1A9	Cross line S0	4	61	16	13.71	24.56	2.23607	61	3	5.74	1.18	2.53	8	5
Kaspa			Replicated Control	4	61	17	12.1	45.56	1.73205	84	13	6.18	2.11	2.57	63	2
G005>F2A2-F3A10-F4A1	G005>F2A2-F3A10	G005>F2A2-F3A10	Selfed parent line S2+	4	61	18	40.28	64.24	2	61	4	7.31	2.13	2.38	80	3.33333
13P041B>S0A1-S1A1-S2A1	13P041B>S0A1-S1A1	13P041B>S0A1-S1A1	Selfed parent line S2+	4	61	19	35.9	76.1	2.44949	75	9	5.13	2.03	2.31	53	1.66667
19P040>S0A3	10P086>S0A8-S1A1-S2A2-S3A1	10P076>S0A6-S1A1-S2A2-S3A2	Cross line S0	4	61	20	36.44	62.9	2	68	9	8.33	2.47	2.99	26	3.33333
19P110>S0A3	10P086>S0A8-S1A1-S2A4-S3A2	G003>F2A10-F3A6	Cross line S0	2	62	1	43.37	65.4	2.44949	70	9	17.57	2.74	3.07	84	3.33333
19P026>S0A2	G002>F2A7-F3A6	10P057>S0A4-S1A2-S2A2-S3A5	Cross line S0	2	62	2	16.16	51.17	2.23607	75	5	8.08	2.13	2.69	14	2.5
WAPEA-2211			Replicated Control	2	62	3			2	88	3				75
10P085>S0A6-S1A1-S2A4-S3A4-S4A3	10P085>S0A6-S1A1-S2A4-S3A4	10P085>S0A6-S1A1-S2A4-S3A4	Selfed parent line S2+	2	62	4	3.12	46.24	3	90	7	3.69	2.54	2.98	82	2.5
19P119>S0A4	G007>F2A17	G003>F2A4-F3A8	Cross line S0	2	62	5	46.72	120.89	2.64575	76	7	5.62	2.12	2.5	82	1.66667
19P074>S0A2	10P057>S0A5-S1A1-S2A4-S3A9	13P038B>S0A1-S1A3	Cross line S0	2	62	6	49.9	77.84	2.82843	65	4				87
G003>F2A4-F3A15-F4A2	G003>F2A4-F3A15	G003>F2A4-F3A15	Selfed parent line S2+	2	62	7	31.35	53.46	2.23607	69	3	2.9	1.46	2.27	58	2.5
G003>F2A3-F3A1-F4A2	G003>F2A3-F3A1	G003>F2A3-F3A1	Selfed parent line S2+	2	62	8									33
63.1A			Replicated Control	2	62	9				75					63
19P072>S0A5	13P038B>S0A1-S1A1	10P041>S0A5-S1A1-S2A3-S3A18	Cross line S0	2	62	10	4.92	12.34	1.41421	71	3	9.11	2.26	3.09	25	2.5
10P086>S0A8-S1A1-S2A4-S3A4-S4A3	10P086>S0A8-S1A1-S2A4-S3A4	10P086>S0A8-S1A1-S2A4-S3A4	Selfed parent line S2+	4	62	11	3.78	5.48	1	66	4	2.91	1.68	2.61	84	1.66667
Magnet			Replicated Control	4	62	12				75					85
19P069>S0A1	G005>F2A4-F3A6	13P022>S0A1-S1A2	Cross line S0	4	62	13									2
19P058>S0A4	G005>F2A3-F3A6	10P094>S0A7-S1A1-S2A2-S3A12	Cross line S0	4	62	14			2.23607	67	3				80
10P057>S0A15-S1A2-S2A3-S3A1-S4A2	10P057>S0A15-S1A2-S2A3-S3A1	10P057>S0A15-S1A2-S2A3-S3A1	Selfed parent line S2+	4	62	15	19.89	38.62	2	70	3	3.76	2.05	2.7	69	2
19P023>S0A1	10P076>S0A6-S1A1-S2A2-S3A3	10P057>S0A4-S1A2-S2A2-S3A2	Cross line S0	4	62	16	27.13	43.22	1.73205	69	2	8.29	2.23	2.65	64	2
19P024>S0A3	10P094>S0A6-S1A3-S2A1-S3A2	10P057>S0A4-S1A2-S2A2-S3A3	Cross line S0	4	62	17	50.27	105.08	3	69	4	9.5	3	3.4	76	2.5
10P094>S0A7-S1A1-S2A2-S3A7-S4A3	10P094>S0A7-S1A1-S2A2-S3A7	10P094>S0A7-S1A1-S2A2-S3A7	Selfed parent line S2+	4	62	18	33.96	70.63	2.82843	74	7	8.26	2.4	2.72	88	2.5
CCC7155			Replicated Control	4	62	19				74					82
10P057>S0A9-S1A1-S2A1-S3A1-S4A1	10P057>S0A9-S1A1-S2A1-S3A1	10P057>S0A9-S1A1-S2A1-S3A1	Selfed parent line S2+	4	62	20	12.97	28.63	1.41421	67	6		3.35	3.84	59	1.42857
10P094>S0A7-S1A1-S2A3-S3A2-S4A2	10P094>S0A7-S1A1-S2A3-S3A2	10P094>S0A7-S1A1-S2A3-S3A2	Selfed parent line S2+	2	63	1			2.23607	70	6				74
G005>F2A3-F3A2-F4A1	G005>F2A3-F3A2	G005>F2A3-F3A2	Selfed parent line S2+	2	63	2				59					35
10P057>S0A5-S1A1-S2A2-S3A6-S4A2	10P057>S0A5-S1A1-S2A2-S3A6	10P057>S0A5-S1A1-S2A2-S3A6	Selfed parent line S2+	2	63	3	20.03	34.97	1.73205	60	3	6.69			60	3.33333
CCC7131			Replicated Control	2	63	4	42.67	99.73	2.23607	71	5	4.6	2.34	2.52	20	3.33333
19P033>S0A1	G005>F2A4-F3A4	10P057>S0A5-S1A1-S2A4-S3A4	Cross line S0	2	63	5	34.36	59.06	2.44949	64	3	10.82			73	2.5
10P041>S0A5-S1A1-S2A3-S3A7-S4A1	10P041>S0A5-S1A1-S2A3-S3A7	10P041>S0A5-S1A1-S2A3-S3A7	Selfed parent line S2+	2	63	6	27.23	58.35	1.41421	76	6	21.66	2.56	3.18	48	2.5
Sturt			Replicated Control	2	63	7	16.33	32.54	1.41421	71	4	7.14	3.97	4.3	13	2.5
19P087>S0A1	G002>F2A7-F3A1	10P057>S0A5-S1A1-S2A4-S3A10	Cross line S0	2	63	8	26.78	66.68	2.44949	67	3	10.18	2.51	3	81	2.5
NPZ6>F2A2-F3A1-F4A3-F5A2	NPZ6>F2A2-F3A1-F4A3	NPZ6>F2A2-F3A1-F4A3	Selfed parent line S2+	2	63	9				66					29
10P086>S0A8-S1A1-S2A4-S3A3-S4A2	10P086>S0A8-S1A1-S2A4-S3A3	10P086>S0A8-S1A1-S2A4-S3A3	Selfed parent line S2+	2	63	10	6.18	8.96	1.73205	67	6	2.48	1.39	2.11	33	2
G002>F2A9-F3A9-F4A3	G002>F2A9-F3A9	G002>F2A9-F3A9	Selfed parent line S2+	4	63	11	3.71	7.69	1.41421	68	3	4.44	1.8	2.32	84	2.5
19P054>S0A4	10P086>S0A8-S1A1-S2A2-S3A3	10P094>S0A7-S1A1-S2A2-S3A8	Cross line S0	4	63	12				70					12
19P027>S0A7	G003>F2A1-F3A3	10P057>S0A4-S1A2-S2A2-S3A6	Cross line S0	4	63	13	8.24	14.25	1.73205	69	2	5.89	2.46	2.65	88	2
10P094>S0A7-S1A1-S2A2-S3A6-S4A3	10P094>S0A7-S1A1-S2A2-S3A6	10P094>S0A7-S1A1-S2A2-S3A6	Selfed parent line S2+	4	63	14			2.23607	70	5				86
Cooke			Replicated Control	4	63	15	19.87	41.25	1.73205	70	2	12.2	2.51	3.26	27	3.33333
19P080>S0A4	10P085>S0A5-S1A1-S2A2-S3A2	13P038B>S0A1-S1A9	Cross line S0	4	63	16	20.22	136.03	3.4641	91	3	10.3	2.49	2.95	87	5
19P089>S0A5	G002>F2A9-F3A11	G002>F2A7-F3A3	Cross line S0	4	63	17	18.68	47.68	2.23607	66	6	6.38	1.38	2	14	2.5
19P083>S0A6	13P046>S0A6-S1A1	G008>F2A2-F3A12	Cross line S0	4	63	18	37.49	87.67	2.64575	77	5	7.67	2.32	2.9	81	2.5
19P124>S0A4	G003>F2A10-F3A12	G008>F2A2-F3A1	Cross line S0	4	63	19			1.41421	67	5				70
Kaspa			Replicated Control	4	63	20	28.86	59.7	1.73205	76	4				45
AP3			Replicated Control	2	64	1				77					88
G002>F2A9-F3A6-F4A1	G002>F2A9-F3A6	G002>F2A9-F3A6	Selfed parent line S2+	2	64	2	23.07	39.68	1.73205	64	2	5.07	1.71	2.06	37	3.33333
19P081>S0A4	10P085>S0A5-S1A1-S2A2-S3A1	13P038B>S0A1-S1A10	Cross line S0	2	64	3	22.06	73.31	2.82843	60	3	11.29	0.65	2.87	5	5
19P076>S0A10	10P086>S0A8-S1A1-S2A2-S3A4	13P038B>S0A1-S1A5	Cross line S0	2	64	4			2	75	3				86
Mukta			Replicated Control	2	64	5	27.59	55.21	1.41421	78	10	18.63	2.95	3.58	56	3.33333
10P063>S0A1-S1A2-S2A4-S3A3-S4A1	10P063>S0A1-S1A2-S2A4-S3A3	10P063>S0A1-S1A2-S2A4-S3A3	Selfed parent line S2+	2	64	6	27.73	58.93	2.44949	67	5	15	3.36	3.76	77	2
10P063>S0A1-S1A2-S2A4-S3A6-S4A3	10P063>S0A1-S1A2-S2A4-S3A6	10P063>S0A1-S1A2-S2A4-S3A6	Selfed parent line S2+	2	64	7	8.72	14.69	1.41421	70	2	4.55	1.92	2.27	21	2
19P040>S0A1	10P086>S0A8-S1A1-S2A2-S3A1	10P076>S0A6-S1A1-S2A2-S3A2	Cross line S0	2	64	8	11.55	28.62	1.73205	65	3	6.34	2.5	3.05	8	5
10P086>S0A8-S1A1-S2A4-S3A1-S4A3	10P086>S0A8-S1A1-S2A4-S3A1	10P086>S0A8-S1A1-S2A4-S3A1	Selfed parent line S2+	2	64	9	12.68	23.28	1.73205	88	2	3.97	2.03	2.64	85	2
19P070>S0A2	10P094>S0A7-S1A1-S2A1-S3A3	G003>F2A4-F3A11	Cross line S0	2	64	10	15.8	28.32	2.23607	77	3	3.67	1.55	1.76	80	1.66667
10P049>S0A2-S1A3-S2A4-S3A4-S4A2	10P049>S0A2-S1A3-S2A4-S3A4	10P049>S0A2-S1A3-S2A4-S3A4	Selfed parent line S2+	4	64	11	6.37	11.38	1	68	6	7.16	2.11	2.53	66	2
19P106>S0A4	G003>F2A10-F3A2	10P076>S0A6-S1A1-S2A2-S3A5	Cross line S0	4	64	12			3	76	2				71
19P001>S0A2	10P041>S0A5-S1A1-S2A3-S3A5	10P010>S0A5-S1A1-S2A1	Cross line S0	4	64	13	20.65	33.91	1.41421	67	4	5.96	1.82	2.7	89	2
Maki			Replicated Control	4	64	14	26.42	43.98	2.23607	77	6	11	2.3	2.73	73	2.5
19P088>S0A5	13P017C>S0A1-S1A2	G002>F2A7-F3A2	Cross line S0	4	64	15	17.93	106.82	2.23607	84	4	5.06	2.44	3.2	89	5
19P055>S0A3	10P094>S0A7-S1A1-S2A2-S3A9	10P094>S0A12-S1A3-S2A1-S3A1	Cross line S0	4	64	16	42.33	84.58	2.23607	70	4	8.23	3.04	3.3	60	2.5
10P057>S0A5-S1A1-S2A2-S3A2-S4A2	10P057>S0A5-S1A1-S2A2-S3A2	10P057>S0A5-S1A1-S2A2-S3A2	Selfed parent line S2+	4	64	17	26.95	56.16	2.23607	68	3	9.45	3.06	3.38	32	2
AP3			Replicated Control	4	64	18	34.79	99.85	2.64575	76	3	11.87	2.39	2.75	8	3.33333
19P019>S0A3	G003>F2A10-F3A9	10P057>S0A15-S1A2-S2A3-S3A2	Cross line S0	4	64	19	45.63	101.36	1.73205	70	2	33.58	3.17	3.57	80	3.33333
19P124>S0A3	G003>F2A10-F3A12	G008>F2A2-F3A1	Cross line S0	4	64	20	49.06	80.08	2	69	6	16.87	2.97	3.34	72	3.33333
19P020>S0A4	10P057>S0A15-S1A2-S2A3-S3A3	G005>F2A4-F3A2	Cross line S0	2	65	1			2	77	5				78
19P013>S0A1	10P041>S0A5-S1A1-S2A3-S3A8	10P057>S0A5-S1A1-S2A2-S3A3	Cross line S0	2	65	2	41.72	66.39	2.23607	68	6	8.15	2.85	3.42	84	1.66667
19P071>S0A3	G008>F2A2-F3A9	10P094>S0A7-S1A1-S2A1-S3A4	Cross line S0	2	65	3	31.94	75.75	2	70	3	11.72	2.32	2.61	72	2.5
19P137>S0A3	G005>F2A2-F3A10	NPZ6>F2A2-F3A1-F4A2	Cross line S0	2	65	4	49.83	90.09	2.44949	65	6	13.83	2.36	2.57	78	3.33333
19P096>S0A4	G002>F2A9-F3A5	10P094>S0A7-S1A1-S2A1-S3A7	Cross line S0	2	65	5	30.03	71.68	2.64575	70	2	24.91	2.79	3.15	88	3.33333
Dunwa			Replicated Control	2	65	6				70					20
19P047>S0A3	10P041>S0A5-S1A1-S2A3-S3A13	10P094>S0A7-S1A1-S2A2-S3A1	Cross line S0	2	65	7	12.35	29.75	1.73205	87	3	9.59	3.4	4.08	20	3.33333
G002>F2A9-F3A2-F4A1	G002>F2A9-F3A2	G002>F2A9-F3A2	Selfed parent line S2+	2	65	8				66					80
19P131>S0A5	G008>F2A2-F3A5	G007>F2A18	Cross line S0	2	65	9	19.24	37.92	2.23607	58	3	8.91	2.71	2.99	74	5
Magnet			Replicated Control	2	65	10	17.61	30.32	1.41421	77	4
13P038B>S0A1-S1A3-S2A2	13P038B>S0A1-S1A3	13P038B>S0A1-S1A3	Selfed parent line S2+	4	65	11				72					71
G008>F2A2-F3A7-F4A1	G008>F2A2-F3A7	G008>F2A2-F3A7	Selfed parent line S2+	4	65	12				73					76
Bundi			Replicated Control	4	65	13	26.01	45.62	2	68	7	11.64	1.87	2.32	82	2
10P010>S0A5-S1A1-S2A8-S3A3	10P010>S0A5-S1A1-S2A8	10P010>S0A5-S1A1-S2A8	Selfed parent line S2+	4	65	14			1.41421	85	3		1.11		25
G005>F2A3-F3A13-F4A1	G005>F2A3-F3A13	G005>F2A3-F3A13	Selfed parent line S2+	4	65	15				60					54
Sturt			Replicated Control	4	65	16	52.36	94.79	2	67	6	11.02	2.39	2.57	60	3.33333
19P133>S0A1	NPZ2>F2A1-F3A1-F4A1	13P040>S0A1-S1A3	Cross line S0	4	65	17			2.64575	76	3				75
19P059>S0A4	G008>F2A2-F3A10	10P094>S0A7-S1A1-S2A2-S3A13	Cross line S0	4	65	18	35.63	69.5	2	70	2	16.31	2.95	4.01	65	2.5
19P078>S0A2	G003>F2A10-F3A11	13P038B>S0A1-S1A7	Cross line S0	4	65	19			2.44949	70	4				65
19P045>S0A3	10P094>S0A10-S1A1-S2A2-S3A2	10P057>S0A9-S1A1-S2A1-S3A2	Cross line S0	4	65	20	1.99	39.09	2.44949	68	3	18.07	3.27	4.13	86	3.33333
10P010>S0A5-S1A1-S2A3-S3A2	10P010>S0A5-S1A1-S2A3	10P010>S0A5-S1A1-S2A3	Selfed parent line S2+	2	66	1			2.44949	71	2				4
King			Replicated Control	2	66	2			2.23607	73	4				46
19P077>S0A3	13P046>S0A6-S1A3	13P038B>S0A1-S1A6	Cross line S0	2	66	3	56.62	83.69	2.64575	66	4	11.49	2.82	3.03	83	2
10P010>S0A5-S1A1-S2A3-S3A1	10P010>S0A5-S1A1-S2A3	10P010>S0A5-S1A1-S2A3	Selfed parent line S2+	2	66	4	1.71	21.41	2	70	2	6.44	2.13	2.5	1	5
19P019>S0A5	G003>F2A10-F3A9	10P057>S0A15-S1A2-S2A3-S3A2	Cross line S0	2	66	5			2.64575	70	3				85
19P081>S0A3	10P085>S0A5-S1A1-S2A2-S3A1	13P038B>S0A1-S1A10	Cross line S0	2	66	6	12.58	22.71	1.41421	71	4	3.96	2.02	2.24	20	3.33333
19P111>S0A2	G005>F2A4-F3A9	G003>F2A10-F3A7	Cross line S0	2	66	7	17.51	29.63	1.73205	64	5	11.32	1.92	2.45	45	2.5
Dunwa			Replicated Control	2	66	8									27
G005>F2A3-F3A4-F4A3	G005>F2A3-F3A4	G005>F2A3-F3A4	Selfed parent line S2+	2	66	9				58					57
19P031>S0A7	10P062>S0A1-S1A3-S2A2-S3A1	10P057>S0A5-S1A1-S2A4-S3A2	Cross line S0	2	66	10	7.38	12.8	1	70	3	5.38	2.7	2.88	75	2
M17			Replicated Control	4	66	11	3.77	13.01	2.23607	87	2	2.08	1.26	1.34	87	2.5
10P094>S0A7-S1A1-S2A3-S3A2-S4A1	10P094>S0A7-S1A1-S2A3-S3A2	10P094>S0A7-S1A1-S2A3-S3A2	Selfed parent line S2+	4	66	12			2.82843	78	4				80
19P122>S0A2	G005>F2A3-F3A1	10P086>S0A8-S1A1-S2A4-S3A5	Cross line S0	4	66	13	2.44	6.91	1	60	4	2.93	1.81	2.18	89	3.33333
19P009>S0A2	10P041>S0A5-S1A1-S2A3-S3A6	10P049>S0A2-S1A3-S2A4-S3A1	Cross line S0	4	66	14	3.31	91.26	3.16228		6	11.72	3.68	4.26	71	2
10P057>S0A5-S1A1-S2A4-S3A10-S4A2	10P057>S0A5-S1A1-S2A4-S3A10	10P057>S0A5-S1A1-S2A4-S3A10	Selfed parent line S2+	4	66	15	26.19	79.8	2	67	3	3.63			82	1.66667
19P045>S0A5	10P094>S0A10-S1A1-S2A2-S3A2	10P057>S0A9-S1A1-S2A1-S3A2	Cross line S0	4	66	16	37.83	62.5	1.73205	70	2	5.49	1.95	2.28	86	2
19P034>S0A1	10P062>S0A6-S1A2-S2A2-S3A1	10P010>S0A5-S1A1-S2A10	Cross line S0	4	66	17	17.57	176.34	3.60555	85	4	15.03	2.92	3.33	34	5
19P019>S0A2	G003>F2A10-F3A9	10P057>S0A15-S1A2-S2A3-S3A2	Cross line S0	4	66	18	53.95	96.64	2.44949	71	3	6.41	1.93	2.67	69	2.5
Sturt			Replicated Control	4	66	19			1.73205	67	6				9
19P049>S0A4	10P041>S0A5-S1A1-S2A3-S3A14	10P094>S0A7-S1A1-S2A2-S3A3	Cross line S0	4	66	20	35.5	60.25	2.23607	75	3	5.63	1.9	2.33	84	1.66667
19P063>S0A4	10P105>S0A1-S1A1-S2A4-S3A1	10P057>S0A6-S1A1-S2A4-S3A1	Cross line S0	2	67	1	68.91	120.77	3	73	3				76
19P135>S0A2	NPZ2>F2A1-F3A1-F4A3	G005>F2A3-F3A13	Cross line S0	2	67	2	32.68	56.9	1.73205	60	5	7.45	2.11	2.25	75	5
19P068>S0A1	13P022>S0A1-S1A1	G003>F2A10-F3A10	Cross line S0	2	67	3	35.36	57.33	2	70	3	7.64	2.17	2.9	77	2.5
Maki			Replicated Control	2	67	4	34.32	65.24	2.23607	77	4	4.01	1.59	1.8	73	2
10P094>S0A7-S1A1-S2A2-S3A12-S4A1	10P094>S0A7-S1A1-S2A2-S3A12	10P094>S0A7-S1A1-S2A2-S3A12	Selfed parent line S2+	2	67	5	43.33	86.33	2.44949	71	3	12.97	2.27	2.75	83	3.33333
19P055>S0A5	10P094>S0A7-S1A1-S2A2-S3A9	10P094>S0A12-S1A3-S2A1-S3A1	Cross line S0	2	67	6	16.68	34.62	1.73205	77	4	12.73	3.05	3.32	28	3.33333
G005>F2A2-F3A7-F4A3	G005>F2A2-F3A7	G005>F2A2-F3A7	Selfed parent line S2+	2	67	7	10.58	23.79	1.73205	63	4	7.64	1.85	2.22	16	3.33333
10P049>S0A2-S1A3-S2A4-S3A6-S4A2	10P049>S0A2-S1A3-S2A4-S3A6	10P049>S0A2-S1A3-S2A4-S3A6	Selfed parent line S2+	2	67	8	0	7	1.41421		4	4.06	1.09	2.96	83	1.66667
63.1A			Replicated Control	2	67	9	16.01	26.78	1.73205	73	7	1.79	1.64	1.98	23	1.66667
19P057>S0A1	G005>F2A2-F3A6	10P094>S0A7-S1A1-S2A2-S3A11	Cross line S0	2	67	10	3.24	10.1	2	80	4	8.33	2.06	2.75	43	2.5
19P022>S0A3	10P041>S0A5-S1A1-S2A3-S3A7	10P057>S0A4-S1A2-S2A2-S3A1	Cross line S0	4	67	11	33.6	46.49	2	67	4	10.7	2.91	3.53	46	2
G007>F2A18-F3A3	G007>F2A18	G007>F2A18	Selfed parent line S2+	4	67	12	27.17	49.59	2	73	2	8.65	2.19	2.43	18	5
19P114>S0A2	13P022>S0A1-S1A3	G003>F2A4-F3A3	Cross line S0	4	67	13	9.73	18.55	1.41421	65	3		1.32	1.52	27	5
19P030>S0A1	10P030>S0A9-S1A1-S2A3-S3A1	10P057>S0A5-S1A1-S2A4-S3A1	Cross line S0	4	67	14	39	58.58	2.44949	70	4	13	3.43	4	84	3.33333
Cooke			Replicated Control	4	67	15	24.21	46.95	1.73205	71	3	9.47	2.31	2.88	44	3.33333
19P045>S0A2	10P094>S0A10-S1A1-S2A2-S3A2	10P057>S0A9-S1A1-S2A1-S3A2	Cross line S0	4	67	16	19.32	38.39	2	69	2	11.1	2.85	3.08	80	3.33333
Bundi			Replicated Control	4	67	17			1.73205	70	7				85
19P077>S0A4	13P046>S0A6-S1A3	13P038B>S0A1-S1A6	Cross line S0	4	67	18	77.28	118.9	3.16228	68	2	13.52	1.43	3.54	70	2.5
10P041>S0A5-S1A1-S2A3-S3A6-S4A2	10P041>S0A5-S1A1-S2A3-S3A6	10P041>S0A5-S1A1-S2A3-S3A6	Selfed parent line S2+	4	67	19	46.94	83.44	2	72	6	10.48	2.48	2.89	77	1.66667
19P050>S0A1	10P049>S0A2-S1A3-S2A4-S3A6	10P094>S0A7-S1A1-S2A2-S3A4	Cross line S0	4	67	20	26.8	42.28	2	71	5	9.73	2	2.43	73	2
19P130>S0A1	G008>F2A2-F3A4	G005>F2A3-F3A12	Cross line S0	2	68	1	17.06	30.94	1.73205	70	3	23.8	3.04	3.29	87	3.33333
13P041B>S0A1-S1A1-S2A3	13P041B>S0A1-S1A1	13P041B>S0A1-S1A1	Selfed parent line S2+	2	68	2	26.68	55.88	2.64575	79	6	4.63	1.91	2.61	73	2
Sturt			Replicated Control	2	68	3	40.63	70.01	1.73205	67	3	4.64	2.14	2.35	21	3.33333
G007>F2A17-F3A2	G007>F2A17	G007>F2A17	Selfed parent line S2+	2	68	4	32.31	62.74	2	80	6	5.55	2.83	3.49	85	1.66667
13P038B>S0A1-S1A9-S2A3	13P038B>S0A1-S1A9	13P038B>S0A1-S1A9	Selfed parent line S2+	2	68	5	8.77	23.55	1.73205	76	4	8.21	2.14	2.63	82	3.33333
Kaspa			Replicated Control	2	68	6				81					40
19P045>S0A4	10P094>S0A10-S1A1-S2A2-S3A2	10P057>S0A9-S1A1-S2A1-S3A2	Cross line S0	2	68	7	3.3	6.74	1.73205	73	5	4.14	1.09	2.35	64	1.66667
19P132>S0A2	10P094>S0A7-S1A1-S2A2-S3A10	G008>F2A2-F3A6	Cross line S0	2	68	8	16.93	26.71	1.73205	76	4	6.04	1.46	2.07	79	2.5
19P039>S0A1	10P041>S0A5-S1A1-S2A3-S3A11	10P076>S0A6-S1A1-S2A2-S3A1	Cross line S0	2	68	9	22.25	38.47	1.41421	71	4	10.06	2.62	3	73	2.5
10P057>S0A4-S1A2-S2A2-S3A7-S4A1	10P057>S0A4-S1A2-S2A2-S3A7	10P057>S0A4-S1A2-S2A2-S3A7	Selfed parent line S2+	2	68	10									12
10P094>S0A7-S1A1-S2A2-S3A13-S4A1	10P094>S0A7-S1A1-S2A2-S3A13	10P094>S0A7-S1A1-S2A2-S3A13	Selfed parent line S2+	4	68	11	12.12	22.6	2	72	3		1.19	3.19	75
63.1A			Replicated Control	4	68	12	18.8	29.76	2	71	3	5.15	1.47	1.62	85	1.66667
10P057>S0A4-S1A2-S2A2-S3A3-S4A1	10P057>S0A4-S1A2-S2A2-S3A3	10P057>S0A4-S1A2-S2A2-S3A3	Selfed parent line S2+	4	68	13	7.2	11.16	1	69	5	2.73	1.57	1.81	51	1.11111
10P076>S0A6-S1A1-S2A2-S3A6-S4A3	10P076>S0A6-S1A1-S2A2-S3A6	10P076>S0A6-S1A1-S2A2-S3A6	Selfed parent line S2+	4	68	14	0	0.69	1	76	9	7.82	2.84	3.39	80	2.5
10P094>S0A7-S1A1-S2A2-S3A10-S4A2	10P094>S0A7-S1A1-S2A2-S3A10	10P094>S0A7-S1A1-S2A2-S3A10	Selfed parent line S2+	4	68	15	46.63		2.44949	74	6	11.58	2.75	3.04	63	2.5
10P094>S0A10-S1A1-S2A2-S3A3-S4A3	10P094>S0A10-S1A1-S2A2-S3A3	10P094>S0A10-S1A1-S2A2-S3A3	Selfed parent line S2+	4	68	16	27.95	49.18	1.73205	71	5	10.01	2.11	3.71	75	3.33333
19P023>S0A4	10P076>S0A6-S1A1-S2A2-S3A3	10P057>S0A4-S1A2-S2A2-S3A2	Cross line S0	4	68	17	86.54	138.65	2.44949	70	1	19.79	2.76	2.94	86	2.5
AP3			Replicated Control	4	68	18			2.82843	78	4				20
10P041>S0A5-S1A1-S2A3-S3A7-S4A2	10P041>S0A5-S1A1-S2A3-S3A7	10P041>S0A5-S1A1-S2A3-S3A7	Selfed parent line S2+	4	68	19	38.31	67.23	1.73205	70	8		2.83	3.19	48	1.66667
10P041>S0A5-S1A1-S2A3-S3A19-S4A2	10P041>S0A5-S1A1-S2A3-S3A19	10P041>S0A5-S1A1-S2A3-S3A19	Selfed parent line S2+	4	68	20	18.82	59.96	1.73205	76	8	9.67	2.5	3.37	80	2.5
Bundi			Replicated Control	2	69	1			1.41421	68	2				83
10P063>S0A1-S1A2-S2A4-S3A4-S4A1	10P063>S0A1-S1A2-S2A4-S3A4	10P063>S0A1-S1A2-S2A4-S3A4	Selfed parent line S2+	2	69	2	18.56	37.66	2.23607	72	6	16.19	1.83	2.94	80	3.33333
19P115>S0A3	G003>F2A4-F3A5	10P086>S0A8-S1A1-S2A4-S3A3	Cross line S0	2	69	3	29.8	45.95	2.23607	67	3	9.98	2.13	2.42	63	2
NPZ6>F2A2-F3A1-F4A4-F5A1	NPZ6>F2A2-F3A1-F4A4	NPZ6>F2A2-F3A1-F4A4	Selfed parent line S2+	2	69	4									74
10P041>S0A5-S1A1-S2A3-S3A13-S4A2	10P041>S0A5-S1A1-S2A3-S3A13	10P041>S0A5-S1A1-S2A3-S3A13	Selfed parent line S2+	2	69	5	18.12	37.21	1.73205	76	7	5.45	1.92	2.71	83	2
19P088>S0A4	13P017C>S0A1-S1A2	G002>F2A7-F3A2	Cross line S0	2	69	6			3.16228	88	4				74
Kaspa			Replicated Control	2	69	7									18
10P057>S0A5-S1A1-S2A2-S3A5-S4A1	10P057>S0A5-S1A1-S2A2-S3A5	10P057>S0A5-S1A1-S2A2-S3A5	Selfed parent line S2+	2	69	8	20.63	33.58	1.73205	62	4	5.94	2.23	2.7	80	2
19P083>S0A1	13P046>S0A6-S1A1	G008>F2A2-F3A12	Cross line S0	2	69	9				75					78
19P112>S0A1	G003>F2A4-F3A1	10P049>S0A2-S1A3-S2A4-S3A9	Cross line S0	2	69	10	31.88	50.13	2	68	3	11.95	2.51	3.03	82	2
19P010>S0A3	G005>F2A3-F3A4	10P049>S0A2-S1A3-S2A4-S3A2	Cross line S0	4	69	11	28.63	40.53	1.73205	63	0	6.86	2.15	2.58	70	2
10P049>S0A2-S1A3-S2A4-S3A2-S4A3	10P049>S0A2-S1A3-S2A4-S3A2	10P049>S0A2-S1A3-S2A4-S3A2	Selfed parent line S2+	4	69	12			2.44949	81	6				66
Mukta			Replicated Control	4	69	13	20.48	38.72	1.41421	80	7	9.72	2.85	3.27	86	1.66667
10P094>S0A7-S1A1-S2A1-S3A1-S4A3	10P094>S0A7-S1A1-S2A1-S3A1	10P094>S0A7-S1A1-S2A1-S3A1	Selfed parent line S2+	4	69	14	27.28	52.04	2.44949	76	6	19.03	2.64	3.16	82	3.33333
G005>F2A2-F3A8-F4A2	G005>F2A2-F3A8	G005>F2A2-F3A8	Selfed parent line S2+	4	69	15	17.65	29.63	1.41421	61	3	11.06	3.01	3.38	86	2
19P112>S0A6	G003>F2A4-F3A1	10P049>S0A2-S1A3-S2A4-S3A9	Cross line S0	4	69	16	53.32	117.24	2.44949	63	2	6.1	1.19	3.44	54	2.5
19P051>S0A2	10P057>S0A5-S1A1-S2A4-S3A8	10P094>S0A7-S1A1-S2A2-S3A5	Cross line S0	4	69	17	35	53.19	2	68	5	8.77	2.44	2.97	88	2.5
10P057>S0A10-S1A2-S2A3-S3A1-S4A3	10P057>S0A10-S1A2-S2A3-S3A1	10P057>S0A10-S1A2-S2A3-S3A1	Selfed parent line S2+	4	69	18	30.41	54.18	2.64575	69	3	6.86	2.53	3.02	64	2
19P029>S0A5	G007>F2A14	10P057>S0A4-S1A2-S2A2-S3A8	Cross line S0	4	69	19	118.19	177.48	3.16228	69	3	15.21	1.29	3.08	59	2
CCC7155			Replicated Control	4	69	20			2	75	5				52
10P086>S0A8-S1A1-S2A4-S3A3-S4A3	10P086>S0A8-S1A1-S2A4-S3A3	10P086>S0A8-S1A1-S2A4-S3A3	Selfed parent line S2+	2	70	1	23.29	34.57	2	65	5	3.19	1.85	2.36	37	2
19P128>S0A4	G008>F2A2-F3A2	10P063>S0A1-S1A2-S2A4-S3A7	Cross line S0	2	70	2	68.54	108.1	2.82843	68	4	14.94	2.84	3.1	87	2.5
19P130>S0A2	G008>F2A2-F3A4	G005>F2A3-F3A12	Cross line S0	2	70	3	36.67	63.45	2.23607	63	7	4.3	1.63	2.13	67	2.5
WAPEA-2211			Replicated Control	2	70	4			1.73205	89	4				82
13P014B>S0A2-S1A3-S2A2	13P014B>S0A2-S1A3	13P014B>S0A2-S1A3	Selfed parent line S2+	2	70	5	42.13	75.48	2.23607	71	6	14.66	2.54	2.76	56	2.5
19P091>S0A5	G002>F2A7-F3A5	NPZ6>F2A2-F3A1-F4A4	Cross line S0	2	70	6			2	70	3				83
19P037>S0A2	10P057>S0A5-S1A1-S2A4-S3A6	10P063>S0A1-S1A2-S2A4-S3A3	Cross line S0	2	70	7	26.61	40.24	1.73205	65	6	11.61	3.09	3.49	75	2.5
Magnet			Replicated Control	2	70	8				70					83
19P117>S0A3	G005>F2A2-F3A9	G003>F2A4-F3A6	Cross line S0	2	70	9				71					82
19P128>S0A5	G008>F2A2-F3A2	10P063>S0A1-S1A2-S2A4-S3A7	Cross line S0	2	70	10	33.44	50.22	1.73205	70	3	13.61	2.62	3.11	64	2
Kaspa			Replicated Control	4	70	11	23.35	41.26	1.41421	77	7	10.21	1.75	2.09	21	2.5
19P109>S0A1	G003>F2A10-F3A5	13P040>S0A1-S1A2	Cross line S0	4	70	12	40.01	63.18	2	71	3	6.36	2.56	2.77	89	2
10P049>S0A2-S1A3-S2A4-S3A3-S4A2	10P049>S0A2-S1A3-S2A4-S3A3	10P049>S0A2-S1A3-S2A4-S3A3	Selfed parent line S2+	4	70	13	14.56	59.74	2.44949	91	7	3.69	2.07	2.47	76	2
19P093>S0A1	G002>F2A9-F3A2	10P057>S0A5-S1A1-S2A4-S3A11	Cross line S0	4	70	14	20.63	29.08	2	70	3	6.06	2.16	2.76	67	2.5
10P094>S0A7-S1A1-S2A2-S3A9-S4A2	10P094>S0A7-S1A1-S2A2-S3A9	10P094>S0A7-S1A1-S2A2-S3A9	Selfed parent line S2+	4	70	15	38.36	65.43	2.44949	74	2	2.27	0.94	2.27	68	2
CCC7131			Replicated Control	4	70	16	30.24	67.05	2.44949	84	9	6.06	1.62	1.76	89	2.5
10P027>S0A8-S1A2-S2A2	10P027>S0A8-S1A2	10P027>S0A8-S1A2	Selfed parent line S2+	4	70	17	25.11	58.1	2.23607	75	3		3.01	3.41	81	2
10P086>S0A8-S1A1-S2A4-S3A4-S4A2	10P086>S0A8-S1A1-S2A4-S3A4	10P086>S0A8-S1A1-S2A4-S3A4	Selfed parent line S2+	4	70	18	17.52	25.29	1.73205	68	2	11.33	2.12	2.4	70	1.42857
19P079>S0A1	G003>F2A4-F3A12	13P038B>S0A1-S1A8	Cross line S0	4	70	19	71.63	127.4	2.44949	70	3	6.18	1.76	2.4	74	2.5
19P049>S0A6	10P041>S0A5-S1A1-S2A3-S3A14	10P094>S0A7-S1A1-S2A2-S3A3	Cross line S0	4	70	20			2.44949	77	2				61
10P057>S0A4-S1A2-S2A2-S3A6-S4A2	10P057>S0A4-S1A2-S2A2-S3A6	10P057>S0A4-S1A2-S2A2-S3A6	Selfed parent line S2+	2	71	1	21.56	48.83	2.23607	70	7	8.36	2.66	2.99	86	1.66667
10P041>S0A5-S1A1-S2A3-S3A2-S4A1	10P041>S0A5-S1A1-S2A3-S3A2	10P041>S0A5-S1A1-S2A3-S3A2	Selfed parent line S2+	2	71	2	34.02	70.7	1.73205	70	8	13.64	2.57	2.74	77	2.5
10P057>S0A4-S1A2-S2A2-S3A7-S4A2	10P057>S0A4-S1A2-S2A2-S3A7	10P057>S0A4-S1A2-S2A2-S3A7	Selfed parent line S2+	2	71	3			2	67	4				60
13P038B>S0A1-S1A8-S2A3	13P038B>S0A1-S1A8	13P038B>S0A1-S1A8	Selfed parent line S2+	2	71	4	34.91	67.84	2.23607	70	4	9.16	2.99	3.29	56	2
Bundi			Replicated Control	2	71	5			1	71	2				81
10P041>S0A5-S1A1-S2A3-S3A10-S4A1	10P041>S0A5-S1A1-S2A3-S3A10	10P041>S0A5-S1A1-S2A3-S3A10	Selfed parent line S2+	2	71	6				70					45
G002>F2A9-F3A6-F4A3	G002>F2A9-F3A6	G002>F2A9-F3A6	Selfed parent line S2+	2	71	7	12.48	20.74	1.41421	63	6	6.76	1.8	1.99	84	2.5
G003>F2A4-F3A11-F4A1	G003>F2A4-F3A11	G003>F2A4-F3A11	Selfed parent line S2+	2	71	8	26.55	51.55	2.44949	71	3	9.5	2.89	3.37	80	3.33333
19P052>S0A2	10P063>S0A1-S1A2-S2A4-S3A5	10P094>S0A7-S1A1-S2A2-S3A6	Cross line S0	2	71	9				71					81
Kaspa			Replicated Control	2	71	10		51.82	1.73205	76	5	27.61	2.64	2.91	89	3.33333
19P056>S0A2	13P040>S0A1-S1A1	10P094>S0A7-S1A1-S2A2-S3A10	Cross line S0	4	71	11	16.47	35.63	1.73205	74	3	3.29	2.41	3.59	82	2
10P057>S0A5-S1A1-S2A2-S3A8-S4A2	10P057>S0A5-S1A1-S2A2-S3A8	10P057>S0A5-S1A1-S2A2-S3A8	Selfed parent line S2+	4	71	12	10.22	21.84	2.23607	72	6	7.09	1.07	2.84	86	2.5
10P094>S0A7-S1A1-S2A2-S3A9-S4A3	10P094>S0A7-S1A1-S2A2-S3A9	10P094>S0A7-S1A1-S2A2-S3A9	Selfed parent line S2+	4	71	13	19.82	33.91	1.73205	70	4	9.11	2.66	3.16	39	3.33333
King			Replicated Control	4	71	14	26.68	43.35	2.23607	71	8	6.42		3.5	87	2.5
19P054>S0A3	10P086>S0A8-S1A1-S2A2-S3A3	10P094>S0A7-S1A1-S2A2-S3A8	Cross line S0	4	71	15						8.02	1.71	2.27	21	5
19P042>S0A2	13P038B>S0A1-S1A11	10P085>S0A6-S1A1-S2A4-S3A3	Cross line S0	4	71	16	37.85	73.94	2.82843	71	3	7.6	2.5	2.92	79	3.33333
19P121>S0A2	G005>F2A2-F3A1	10P094>S0A7-S1A1-S2A3-S3A4	Cross line S0	4	71	17	24.55	44.15	2.44949	70	6	3.61	1.91	2.59	84	1.66667
19P015>S0A1	10P057>S0A5-S1A1-S2A2-S3A7	G005>F2A2-F3A4	Cross line S0	4	71	18			2.44949	71	4				64
Kaspa			Replicated Control	4	71	19	41.36	102.32	1.73205	82	9	34.05	3.9	4.67	15	3.33333
19P005>S0A1	10P041>S0A5-S1A1-S2A3-S3A1	10P049>S0A2-S1A3-S2A4-S3A4	Cross line S0	4	71	20			2.44949	63	2				86
19P070>S0A1	10P094>S0A7-S1A1-S2A1-S3A3	G003>F2A4-F3A11	Cross line S0	2	72	1	30.99	60.58	2.44949	71	5	4.72	2.12	2.63	84	2.5
CCC7155			Replicated Control	2	72	2	10.35	16.75	1.41421	76	8		1.33	1.62	83	1.42857
19P071>S0A2	G008>F2A2-F3A9	10P094>S0A7-S1A1-S2A1-S3A4	Cross line S0	2	72	3	7.72	14.01	1.41421	74	3	7.74	1.65	2.26	82	2
19P082>S0A5	G005>F2A4-F3A7	13P041B>S0A1-S1A1	Cross line S0	2	72	4	49.63	90.52	2.23607	67	3	11.8	3.07	3.43	67	3.33333
19P020>S0A3	10P057>S0A15-S1A2-S2A3-S3A3	G005>F2A4-F3A2	Cross line S0	2	72	5	12.5	29.96	1.41421	71	4	6.35	2.06	2.44	78	2
10P057>S0A5-S1A1-S2A2-S3A9-S4A1	10P057>S0A5-S1A1-S2A2-S3A9	10P057>S0A5-S1A1-S2A2-S3A9	Selfed parent line S2+	2	72	6	43.34	75.46	2.44949	70	2	10.01	1.71	3.02	83	3.33333
19P084>S0A5	10P094>S0A7-S1A1-S2A1-S3A6	G007>F2A16	Cross line S0	2	72	7			2	65	4				39
Maki			Replicated Control	2	72	8	26.2	49.2	2	76	7	5.09	2.02	2.12	52	2
19P095>S0A1	G002>F2A9-F3A4	10P094>S0A6-S1A3-S2A1-S3A3	Cross line S0	2	72	9				75					78
10P094>S0A7-S1A1-S2A2-S3A2-S4A1	10P094>S0A7-S1A1-S2A2-S3A2	10P094>S0A7-S1A1-S2A2-S3A2	Selfed parent line S2+	2	72	10	14.44	26.3	2	73	2	9.42	2.52	2.78	64	2.5
G005>F2A3-F3A8-F4A1	G005>F2A3-F3A8	G005>F2A3-F3A8	Selfed parent line S2+	4	72	11				63					88
Magnet			Replicated Control	4	72	12	13.39	23.3	1.41421	70	4	4.01	1.85	2.21	82	3.33333
10P086>S0A8-S1A1-S2A2-S3A6-S4A3	10P086>S0A8-S1A1-S2A2-S3A6	10P086>S0A8-S1A1-S2A2-S3A6	Selfed parent line S2+	4	72	13				71					50
19P116>S0A5	G003>F2A4-F3A5	G003>F2A1-F3A5	Cross line S0	4	72	14	24.37	43.36	2.23607	71	6	8.06	2.08	2.36	89	2.5
10P057>S0A4-S1A2-S2A2-S3A1-S4A2	10P057>S0A4-S1A2-S2A2-S3A1	10P057>S0A4-S1A2-S2A2-S3A1	Selfed parent line S2+	4	72	15	34.58	49.15	2.23607	68	7	4.86	2.27	2.84	83	1.66667
10P049>S0A2-S1A3-S2A4-S3A9-S4A1	10P049>S0A2-S1A3-S2A4-S3A9	10P049>S0A2-S1A3-S2A4-S3A9	Selfed parent line S2+	4	72	16	32.19	83.45	2.23607	84	4	15.01	3.1	3.67	87	2
Sturt			Replicated Control	4	72	17	32.88	49.89	2	73	3	10.87	2.49	3.12	85	3.33333
19P089>S0A6	G002>F2A9-F3A11	G002>F2A7-F3A3	Cross line S0	4	72	18									82
19P109>S0A5	G003>F2A10-F3A5	13P040>S0A1-S1A2	Cross line S0	4	72	19	60	132.19	2.23607	75	3	13.27	3.82	4.38	77	3.33333
19P106>S0A3	G003>F2A10-F3A2	10P076>S0A6-S1A1-S2A2-S3A5	Cross line S0	4	72	20	40.59	75.64	2.44949	74	1	17.76	2.86	3.93	68	2.5
19P037>S0A5	10P057>S0A5-S1A1-S2A4-S3A6	10P063>S0A1-S1A2-S2A4-S3A3	Cross line S0	2	73	1			2	70	4				83
19P133>S0A6	NPZ2>F2A1-F3A1-F4A1	13P040>S0A1-S1A3	Cross line S0	2	73	2			2.23607	83	4				83
19P113>S0A5	G003>F2A4-F3A2	10P076>S0A6-S1A1-S2A2-S3A6	Cross line S0	2	73	3	36.36	73.05	2.23607	76	5				80
19P003>S0A5	G003>F2A4-F3A10	10P010>S0A5-S1A1-S2A4	Cross line S0	2	73	4	58.18	85.76	2.44949	70	3	12.79	2.83	3.72	89	3.33333
19P012>S0A1	10P010>S0A5-S1A1-S2A9	10P057>S0A5-S1A1-S2A2-S3A2	Cross line S0	2	73	5	14.77	29	1	71	0	16.02	3.48	4.06	71	2.5
WAPEA-2211			Replicated Control	2	73	6				84					86
10P057>S0A5-S1A1-S2A4-S3A7-S4A3	10P057>S0A5-S1A1-S2A4-S3A7	10P057>S0A5-S1A1-S2A4-S3A7	Selfed parent line S2+	2	73	7		15.12	1.41421	62	1	2.31	1.24	2.48	73	1.66667
10P041>S0A5-S1A1-S2A3-S3A8-S4A2	10P041>S0A5-S1A1-S2A3-S3A8	10P041>S0A5-S1A1-S2A3-S3A8	Selfed parent line S2+	2	73	8	24.27	42.67	1.41421	64	8	9.79	2.65	3.37	74	2
M17			Replicated Control	2	73	9	1.72	12.45	2	89	2	5.42	1.67	1.82	87	2.5
19P083>S0A2	13P046>S0A6-S1A1	G008>F2A2-F3A12	Cross line S0	2	73	10	0.79	43.49	2	76	5	20.99	3.26	4.02	88	3.33333
19P111>S0A4	G005>F2A4-F3A9	G003>F2A10-F3A7	Cross line S0	4	73	11	45.58			60					48
19P065>S0A2	G008>F2A2-F3A11	13P014B>S0A2-S1A3	Cross line S0	4	73	12
Mukta			Replicated Control	4	73	13									49
10P094>S0A7-S1A1-S2A1-S3A1-S4A2	10P094>S0A7-S1A1-S2A1-S3A1	10P094>S0A7-S1A1-S2A1-S3A1	Selfed parent line S2+	4	73	14	20.14	36.79	2.23607	71	2	11.45	2.73	3.15	78	2.5
G003>F2A1-F3A1-F4A2	G003>F2A1-F3A1	G003>F2A1-F3A1	Selfed parent line S2+	4	73	15	16.68	28.54	2.23607	74	5	2.7	1.7	2.21	83	2
19P136>S0A5	NPZ6>F2A2-F3A1-F4A1	G003>F2A4-F3A15	Cross line S0	4	73	16	30.93	66.03	2.44949	71	7	3.31	1.51	3.07	64	5
19P118>S0A3	G005>F2A4-F3A10	G003>F2A4-F3A7	Cross line S0	4	73	17	25.61	40.52	2	71	5	16	2.35	3.07	62	2.5
AP3			Replicated Control	4	73	18				80					70
13P038B>S0A1-S1A7-S2A1	13P038B>S0A1-S1A7	13P038B>S0A1-S1A7	Selfed parent line S2+	4	73	19	57.85	90.17	2.64575	72	2	8.95	1.02	4.02	81	5
19P067>S0A1	13P021E>S0A6-S1A1	10P063>S0A1-S1A2-S2A4-S3A6	Cross line S0	4	73	20	15.72	29.52	1.73205	73	7	6.03	2.39	2.85	80	2
13P038B>S0A1-S1A8-S2A2	13P038B>S0A1-S1A8	13P038B>S0A1-S1A8	Selfed parent line S2+	2	74	1	50.38	84.85	2.23607	70	1		2.5	3.04	49
19P105>S0A7	10P041>S0A5-S1A1-S2A3-S3A19	G003>F2A10-F3A1	Cross line S0	2	74	2			2	76	3				60
Mukta			Replicated Control	2	74	3	14.7	32.95	1	78	11
19P008>S0A3	10P010>S0A5-S1A1-S2A7	10P041>S0A5-S1A1-S2A3-S3A4	Cross line S0	2	74	4	59.89	98.8	2.44949	70	5	18.44			75	2.5
10P010>S0A5-S1A1-S2A11-S3A1	10P010>S0A5-S1A1-S2A11	10P010>S0A5-S1A1-S2A11	Selfed parent line S2+	2	74	5				71					85
G002>F2A9-F3A1-F4A2	G002>F2A9-F3A1	G002>F2A9-F3A1	Selfed parent line S2+	2	74	6				70					13
Kaspa			Replicated Control	2	74	7				77					36
10P027>S0A8-S1A4-S2A2	10P027>S0A8-S1A4	10P027>S0A8-S1A4	Selfed parent line S2+	2	74	8	21.56	38.96	2	76	5	6.59	2.74	3.21	84	1.66667
10P010>S0A5-S1A1-S2A4-S3A2	10P010>S0A5-S1A1-S2A4	10P010>S0A5-S1A1-S2A4	Selfed parent line S2+	2	74	9				74					57
10P094>S0A7-S1A1-S2A2-S3A8-S4A1	10P094>S0A7-S1A1-S2A2-S3A8	10P094>S0A7-S1A1-S2A2-S3A8	Selfed parent line S2+	2	74	10	17.7	33.79	2	71	3	1.28	1.02	2.4	68	2
13P038B>S0A1-S1A8-S2A1	13P038B>S0A1-S1A8	13P038B>S0A1-S1A8	Selfed parent line S2+	4	74	11	42.7	75.49	2.23607	71	7	12.62	2.63	3.13	83	2.5
10P085>S0A5-S1A1-S2A2-S3A3-S4A1	10P085>S0A5-S1A1-S2A2-S3A3	10P085>S0A5-S1A1-S2A2-S3A3	Selfed parent line S2+	4	74	12
G005>F2A3-F3A4-F4A1	G005>F2A3-F3A4	G005>F2A3-F3A4	Selfed parent line S2+	4	74	13				60					74
19P081>S0A1	10P085>S0A5-S1A1-S2A2-S3A1	13P038B>S0A1-S1A10	Cross line S0	4	74	14	5.86	10.73	1.73205	62	2		1.7	1.84	15
M17			Replicated Control	4	74	15	10.07	34.52	2.64575	84	3	2.99	1.75	2.22	58	2.5
19P035>S0A3	10P041>S0A5-S1A1-S2A3-S3A9	10P063>S0A1-S1A2-S2A4-S3A1	Cross line S0	4	74	16	41.17	64.67	1.73205	68	4	2.96	2.39	3.17	85	2
19P105>S0A4	10P041>S0A5-S1A1-S2A3-S3A19	G003>F2A10-F3A1	Cross line S0	4	74	17			2	76	5				77
10P086>S0A8-S1A1-S2A2-S3A7-S4A1	10P086>S0A8-S1A1-S2A2-S3A7	10P086>S0A8-S1A1-S2A2-S3A7	Selfed parent line S2+	4	74	18	16.49	34	1.41421	63	2	15.42	2.58	2.81	26	5
G003>F2A10-F3A2-F4A3	G003>F2A10-F3A2	G003>F2A10-F3A2	Selfed parent line S2+	4	74	19	37.95	97.71	2.82843	76	6	17.45	2.12	2.67	66	2.5
Maki			Replicated Control	4	74	20	25.19	55.01	2.82843	76	9	5.24	1.55	2.36	75	2.5
13P038B>S0A1-S1A1-S2A3	13P038B>S0A1-S1A1	13P038B>S0A1-S1A1	Selfed parent line S2+	2	75	1	49.13	86.71	3.16228	71	6	9.57	1.57	2.66	81	3.33333
Cooke			Replicated Control	2	75	2				70
G003>F2A3-F3A1-F4A1	G003>F2A3-F3A1	G003>F2A3-F3A1	Selfed parent line S2+	2	75	3	12.25	28.1	2	76	3	6.73	2.13	2.52	82	2.5
19P105>S0A1	10P041>S0A5-S1A1-S2A3-S3A19	G003>F2A10-F3A1	Cross line S0	2	75	4	51.23	96.7	2.44949	71	3	7.16		4.23	84	3.33333
63.1A			Replicated Control	2	75	5	39.37	76.95	2.23607	76	4	12.68	2.39	2.7	74	2
G005>F2A2-F3A5-F4A3	G005>F2A2-F3A5	G005>F2A2-F3A5	Selfed parent line S2+	2	75	6	18.52	37.65	2	63	4	7.35	2.18	2.43	64	3.33333
10P094>S0A7-S1A1-S2A2-S3A12-S4A3	10P094>S0A7-S1A1-S2A2-S3A12	10P094>S0A7-S1A1-S2A2-S3A12	Selfed parent line S2+	2	75	7				71					87
13P038B>S0A1-S1A1-S2A1	13P038B>S0A1-S1A1	13P038B>S0A1-S1A1	Selfed parent line S2+	2	75	8	1.79	6.74	1.41421	83	2	3.1	1.75	2.07	71	1.66667
19P041>S0A3	10P041>S0A5-S1A1-S2A3-S3A5	10P085>S0A6-S1A1-S2A4-S3A1	Cross line S0	2	75	9			2.44949		6				85
10P041>S0A5-S1A1-S2A3-S3A18-S4A1	10P041>S0A5-S1A1-S2A3-S3A18	10P041>S0A5-S1A1-S2A3-S3A18	Selfed parent line S2+	2	75	10	25.2	41.7	1.41421	64	5	12.62	2.6	3.05	56	2.5
19P049>S0A5	10P041>S0A5-S1A1-S2A3-S3A14	10P094>S0A7-S1A1-S2A2-S3A3	Cross line S0	4	75	11	47.79	68.93	2.64575	68	3	15.35	3.07	3.22	43	2.5
10P085>S0A5-S1A1-S2A2-S3A1-S4A1	10P085>S0A5-S1A1-S2A2-S3A1	10P085>S0A5-S1A1-S2A2-S3A1	Selfed parent line S2+	4	75	12	12.48	29.13	2.23607	84	4	7.19	1.96	2.23	29	5
10P086>S0A8-S1A1-S2A2-S3A3-S4A1	10P086>S0A8-S1A1-S2A2-S3A3	10P086>S0A8-S1A1-S2A2-S3A3	Selfed parent line S2+	4	75	13	5.62	9.6	1.41421	66	2		1.55	1.95	65
Dunwa			Replicated Control	4	75	14				71					42
19P081>S0A5	10P085>S0A5-S1A1-S2A2-S3A1	13P038B>S0A1-S1A10	Cross line S0	4	75	15	21.52	77.45	3.16228	89	2	5.59	2.24	2.9	69	2.5
63.1A			Replicated Control	4	75	16	35.15	57.58	1.73205	67	4	8.44	2.52	2.76	86	2
19P099>S0A4	G005>F2A4-F3A8	G002>F2A9-F3A8	Cross line S0	4	75	17			1.41421	67	7		2.15		85
19P108>S0A3	10P094>S0A9-S1A2-S2A2-S3A3	G003>F2A10-F3A4	Cross line S0	4	75	18	48.69	78.39	2.44949	68	7	13.18	2.66	3.05	89	3.33333
19P041>S0A2	10P041>S0A5-S1A1-S2A3-S3A5	10P085>S0A6-S1A1-S2A4-S3A1	Cross line S0	4	75	19	32.85	190.08	3.31662	93	2	16.67	3.12	3.8	85	3.33333
19P052>S0A1	10P063>S0A1-S1A2-S2A4-S3A5	10P094>S0A7-S1A1-S2A2-S3A6	Cross line S0	4	75	20	57.32	86.52	2.44949	69	0	2.57			73	2
19P138>S0A1	13P038B>S0A1-S1A11	10P094>S0A10-S1A1-S2A2-S3A3	Cross line S0	2	76	1	38.04	80.71	2.64575	70	3	4.4	1.65	2.46	88	2
10P094>S0A7-S1A1-S2A2-S3A3-S4A3	10P094>S0A7-S1A1-S2A2-S3A3	10P094>S0A7-S1A1-S2A2-S3A3	Selfed parent line S2+	2	76	2	13.18	28.15	1.73205	71	1	7.2	2.01	2.49	71	2.5
19P032>S0A1	10P076>S0A6-S1A1-S2A2-S3A4	10P057>S0A5-S1A1-S2A4-S3A3	Cross line S0	2	76	3			1.73205	71	0				77
Sturt			Replicated Control	2	76	4	26.05	55.51	2.23607	67	5	8.65	3.1	3.43	83	3.33333
19P102>S0A1	10P086>S0A8-S1A1-S2A2-S3A7	G003>F2A1-F3A1	Cross line S0	2	76	5			2.23607	63	3				2
10P057>S0A4-S1A2-S2A2-S3A6-S4A3	10P057>S0A4-S1A2-S2A2-S3A6	10P057>S0A4-S1A2-S2A2-S3A6	Selfed parent line S2+	2	76	6	1.03	1.26	1	86	2		1.56	2.01	89	1.42857
13P017C>S0A1-S1A2-S2A3	13P017C>S0A1-S1A2	13P017C>S0A1-S1A2	Selfed parent line S2+	2	76	7	5.21	12.57	1	84	3	20.35	2.06	2.21	40	3.33333
63.1A			Replicated Control	2	76	8	18.29	33.31	1.73205	74	3	3.58	2.2	2.74	71	1.66667
G005>F2A2-F3A10-F4A3	G005>F2A2-F3A10	G005>F2A2-F3A10	Selfed parent line S2+	2	76	9	17.77	27.28	1.41421	57	3	13.81	2.01	2.24	84	2.5
19P071>S0A4	G008>F2A2-F3A9	10P094>S0A7-S1A1-S2A1-S3A4	Cross line S0	2	76	10	14.18	23.6	1	71	3	7.03	2.06	2.32	68	2.5
WAPEA-2211			Replicated Control	4	76	11	11.18	32.55	1.73205	87	4	4.03	2.08	2.4	89	2.5
19P128>S0A2	G008>F2A2-F3A2	10P063>S0A1-S1A2-S2A4-S3A7	Cross line S0	4	76	12	27.8	40.78	2	81	3	19.68	2.91	3.34	64	2.5
19P060>S0A4	10P010>S0A5-S1A1-S2A11	10P094>S0A7-S1A1-S2A3-S3A1	Cross line S0	4	76	13									48
10P094>S0A7-S1A1-S2A2-S3A2-S4A3	10P094>S0A7-S1A1-S2A2-S3A2	10P094>S0A7-S1A1-S2A2-S3A2	Selfed parent line S2+	4	76	14	16.25	25.4	2.23607	71	2	19.34		2.42	85	3.33333
10P030>S0A9-S1A1-S2A3-S3A1-S4A3	10P030>S0A9-S1A1-S2A3-S3A1	10P030>S0A9-S1A1-S2A3-S3A1	Selfed parent line S2+	4	76	15	10.32	20.22	2	76	1	7.93	1	2.45	86	3.33333
10P041>S0A5-S1A1-S2A3-S3A7-S4A3	10P041>S0A5-S1A1-S2A3-S3A7	10P041>S0A5-S1A1-S2A3-S3A7	Selfed parent line S2+	4	76	16	11.13	21.03	1	71	7	14.85	2.37	3.04	69	2.5
M17			Replicated Control	4	76	17	3.1	23.02	2.82843	86	0	1.28	1.21	1.54	47	2.5
19P023>S0A2	10P076>S0A6-S1A1-S2A2-S3A3	10P057>S0A4-S1A2-S2A2-S3A2	Cross line S0	4	76	18	44.97	73.02	2	70	0	10.1	2.43	2.91	84	2
19P133>S0A4	NPZ2>F2A1-F3A1-F4A1	13P040>S0A1-S1A3	Cross line S0	4	76	19	45.07	93.91	2.23607	75	3	3.33	2.12	2.35	38	2.5
G007>F2A17-F3A1	G007>F2A17	G007>F2A17	Selfed parent line S2+	4	76	20	23.33	65.92	2.44949	87	5	2.47	1.79	2.65	45	2.5
M17			Replicated Control	2	77	1	4.78	33.89	2.44949	85	0	4.54	1.85	2.42	19	3.33333
G002>F2A9-F3A6-F4A2	G002>F2A9-F3A6	G002>F2A9-F3A6	Selfed parent line S2+	2	77	2	20.49	38.19	2	68	3	8.63	1.83	2.06	14	3.33333
G005>F2A4-F3A2-F4A1	G005>F2A4-F3A2	G005>F2A4-F3A2	Selfed parent line S2+	2	77	3			1.73205	66	15				34
G005>F2A3-F3A8-F4A3	G005>F2A3-F3A8	G005>F2A3-F3A8	Selfed parent line S2+	2	77	4	16.5	28	1.73205	65	4	17.16	2.51	2.73	89	3.33333
13P038B>S0A1-S1A4-S2A1	13P038B>S0A1-S1A4	13P038B>S0A1-S1A4	Selfed parent line S2+	2	77	5	9.35	44.22	2	71	2	15.1	2.6	2.74	36	3.33333
Cooke			Replicated Control	2	77	6				71					83
19P096>S0A2	G002>F2A9-F3A5	10P094>S0A7-S1A1-S2A1-S3A7	Cross line S0	2	77	7	35.14	63.77	2.23607	69	2	2.43	0.66	2.16	74	1.66667
19P056>S0A3	13P040>S0A1-S1A1	10P094>S0A7-S1A1-S2A2-S3A10	Cross line S0	2	77	8	26.68	52.06	1.41421	76	0	21.27	2.83	3.06	88	3.33333
10P057>S0A4-S1A2-S2A2-S3A1-S4A3	10P057>S0A4-S1A2-S2A2-S3A1	10P057>S0A4-S1A2-S2A2-S3A1	Selfed parent line S2+	2	77	9	25.76	38.46	2	66	6	8.22	2.06	2.53	84	1.66667
10P086>S0A8-S1A1-S2A2-S3A6-S4A2	10P086>S0A8-S1A1-S2A2-S3A6	10P086>S0A8-S1A1-S2A2-S3A6	Selfed parent line S2+	2	77	10	11.57	27.82	1.73205	71	13		1.62	2.19	66	5
G005>F2A2-F3A5-F4A2	G005>F2A2-F3A5	G005>F2A2-F3A5	Selfed parent line S2+	4	77	11									77
10P085>S0A6-S1A1-S2A4-S3A6-S4A1	10P085>S0A6-S1A1-S2A4-S3A6	10P085>S0A6-S1A1-S2A4-S3A6	Selfed parent line S2+	4	77	12	5.01	61.7	2.64575	84	4	10.45	2.66	3.08	72	2.5
10P049>S0A2-S1A3-S2A4-S3A1-S4A2	10P049>S0A2-S1A3-S2A4-S3A1	10P049>S0A2-S1A3-S2A4-S3A1	Selfed parent line S2+	4	77	13	7.75	29.83	1.73205	84	2	9.03	2.81	3.22	33	2
19P087>S0A2	G002>F2A7-F3A1	10P057>S0A5-S1A1-S2A4-S3A10	Cross line S0	4	77	14	21.52	33.47	1.73205	68	6	7.33	1.68	1.97	81	2
Bundi			Replicated Control	4	77	15			1.41421	70	9				40
10P094>S0A6-S1A3-S2A1-S3A1-S4A1	10P094>S0A6-S1A3-S2A1-S3A1	10P094>S0A6-S1A3-S2A1-S3A1	Selfed parent line S2+	4	77	16	21.65	42.06	2.23607	77	3	7.77	2.35	2.96	71	2.5
13P017C>S0A1-S1A1-S2A3	13P017C>S0A1-S1A1	13P017C>S0A1-S1A1	Selfed parent line S2+	4	77	17	8.04	14.11	1.41421	66	4	5.8	1.47	1.77	18
G008>F2A2-F3A1-F4A3	G008>F2A2-F3A1	G008>F2A2-F3A1	Selfed parent line S2+	4	77	18	41.37	68.87	2	67	3	14.84	3.14	4.38	45	3.33333
Mukta			Replicated Control	4	77	19		65.83	1.41421	77	11	6.56	2.09	2.47	20
19P010>S0A2	G005>F2A3-F3A4	10P049>S0A2-S1A3-S2A4-S3A2	Cross line S0	4	77	20	22.17	115.2	3	77	3	6.76	1.79	2.95	10	2.5
19P059>S0A1	G008>F2A2-F3A10	10P094>S0A7-S1A1-S2A2-S3A13	Cross line S0	2	78	1	28.28	55.59	2.44949	74	6	4.42	2.53	3.06	83	2
G003>F2A4-F3A12-F4A3	G003>F2A4-F3A12	G003>F2A4-F3A12	Selfed parent line S2+	2	78	2	20.44	33.86	1.73205	77	4	16.6	2.39	2.77	87	2.5
19P093>S0A3	G002>F2A9-F3A2	10P057>S0A5-S1A1-S2A4-S3A11	Cross line S0	2	78	3	39.03	63.29	2.82843	69	4	8.13	3.29	3.44	75	2.5
19P088>S0A1	13P017C>S0A1-S1A2	G002>F2A7-F3A2	Cross line S0	2	78	4			2.23607	94	4				4
CCC7131			Replicated Control	2	78	5				84					75
19P014>S0A5	10P094>S0A9-S1A2-S2A2-S3A2	10P057>S0A5-S1A1-S2A2-S3A6	Cross line S0	2	78	6	29.2	49.8	2	71	2	18.42	3.38	3.72	73	2.5
19P046>S0A3	G003>F2A1-F3A4	10P094>S0A6-S1A3-S2A1-S3A1	Cross line S0	2	78	7				75					76
10P057>S0A5-S1A1-S2A4-S3A11-S4A1	10P057>S0A5-S1A1-S2A4-S3A11	10P057>S0A5-S1A1-S2A4-S3A11	Selfed parent line S2+	2	78	8	26.71	37	2.23607	61	2	8.18	2.7	3.14	85	2.5
CCC7155			Replicated Control	2	78	9	9.48	16.3	1.41421	75	5		1.48	1.7	76	1.42857
19P034>S0A2	10P062>S0A6-S1A2-S2A2-S3A1	10P010>S0A5-S1A1-S2A10	Cross line S0	2	78	10	4.55	45.04	2.64575	82	4	21.46	2.83	2.99	31	5
10P041>S0A5-S1A1-S2A3-S3A1-S4A1	10P041>S0A5-S1A1-S2A3-S3A1	10P041>S0A5-S1A1-S2A3-S3A1	Selfed parent line S2+	4	78	11									37
10P057>S0A5-S1A1-S2A4-S3A11-S4A2	10P057>S0A5-S1A1-S2A4-S3A11	10P057>S0A5-S1A1-S2A4-S3A11	Selfed parent line S2+	4	78	12	13.84	20.21	1.41421	64	1	4.26	1.79	2.45	75	2
Kaspa			Replicated Control	4	78	13	5.41	10.66	1	81	9	2.12	1.6	2.1	73	1.42857
19P112>S0A4	G003>F2A4-F3A1	10P049>S0A2-S1A3-S2A4-S3A9	Cross line S0	4	78	14	14.72	74.28	3	85	3	11.86	1.18	2.08	56	2
10P086>S0A8-S1A1-S2A4-S3A5-S4A2	10P086>S0A8-S1A1-S2A4-S3A5	10P086>S0A8-S1A1-S2A4-S3A5	Selfed parent line S2+	4	78	15	13.35	20.27	1.73205	66	3	2.74	1.73	2.7	88	1.42857
10P057>S0A5-S1A1-S2A2-S3A8-S4A1	10P057>S0A5-S1A1-S2A2-S3A8	10P057>S0A5-S1A1-S2A2-S3A8	Selfed parent line S2+	4	78	16	11.86	19.81	1.73205	68	2	8.64	2.42	3.11	85	2
19P127>S0A2	10P057>S0A9-S1A1-S2A1-S3A1	10P086>S0A8-S1A1-S2A4-S3A1	Cross line S0	4	78	17	20.29	31.92	2.23607	67	9	10.47	2.09	2.34	57	1.66667
AP3			Replicated Control	4	78	18	22.84	78.13	2.44949	76	6	21.12			42	3.33333
19P076>S0A3	10P086>S0A8-S1A1-S2A2-S3A4	13P038B>S0A1-S1A5	Cross line S0	4	78	19			2	75	2				87
19P016>S0A2	G005>F2A4-F3A3	10P057>S0A5-S1A1-S2A2-S3A8	Cross line S0	4	78	20			2	68	4				87
10P057>S0A4-S1A2-S2A2-S3A8-S4A2	10P057>S0A4-S1A2-S2A2-S3A8	10P057>S0A4-S1A2-S2A2-S3A8	Selfed parent line S2+	2	79	1	5.1	16.05	2.23607	68	3		2.04	2.54	82	1.25
G002>F2A9-F3A10-F4A1	G002>F2A9-F3A10	G002>F2A9-F3A10	Selfed parent line S2+	2	79	2				70					82
Maki			Replicated Control	2	79	3				76					68
10P049>S0A2-S1A3-S2A4-S3A9-S4A2	10P049>S0A2-S1A3-S2A4-S3A9	10P049>S0A2-S1A3-S2A4-S3A9	Selfed parent line S2+	2	79	4	7.72	27.77	2	93	5	9.43	1.75	2.51	75	2
10P041>S0A5-S1A1-S2A3-S3A11-S4A3	10P041>S0A5-S1A1-S2A3-S3A11	10P041>S0A5-S1A1-S2A3-S3A11	Selfed parent line S2+	2	79	5	23.67	44.75	1.41421	66	6	11.8	1.95	2.09	78	2
10P094>S0A7-S1A1-S2A2-S3A7-S4A1	10P094>S0A7-S1A1-S2A2-S3A7	10P094>S0A7-S1A1-S2A2-S3A7	Selfed parent line S2+	2	79	6			2.44949	71	3				82
King			Replicated Control	2	79	7				71					17
19P107>S0A3	10P094>S0A7-S1A1-S2A1-S3A8	G003>F2A1-F3A6	Cross line S0	2	79	8				75					89
10P094>S0A6-S1A3-S2A1-S3A3-S4A1	10P094>S0A6-S1A3-S2A1-S3A3	10P094>S0A6-S1A3-S2A1-S3A3	Selfed parent line S2+	2	79	9				80					67
G005>F2A3-F3A3-F4A3	G005>F2A3-F3A3	G005>F2A3-F3A3	Selfed parent line S2+	2	79	10				60					83
19P107>S0A4	10P094>S0A7-S1A1-S2A1-S3A8	G003>F2A1-F3A6	Cross line S0	4	79	11	22	35.27	2	74	6	5.13	1.72	1.82	85	2
Maki			Replicated Control	4	79	12	7.49	17.97	1.41421	76	5	9.23	1.97	2.06	76	2
10P094>S0A7-S1A1-S2A1-S3A5-S4A2	10P094>S0A7-S1A1-S2A1-S3A5	10P094>S0A7-S1A1-S2A1-S3A5	Selfed parent line S2+	4	79	13				79					81
19P096>S0A3	G002>F2A9-F3A5	10P094>S0A7-S1A1-S2A1-S3A7	Cross line S0	4	79	14	18.56	29.23	1.73205	69	0	5.67	1.62	2.04	58	2.5
19P012>S0A4	10P010>S0A5-S1A1-S2A9	10P057>S0A5-S1A1-S2A2-S3A2	Cross line S0	4	79	15			1.41421	71	3				76
Kaspa			Replicated Control	4	79	16				80					65
13P014B>S0A2-S1A1-S2A1	13P014B>S0A2-S1A1	13P014B>S0A2-S1A1	Selfed parent line S2+	4	79	17	22.56	44.81	1.73205	70	4	19.15	2.37	2.65	25	2.5
19P047>S0A6	10P041>S0A5-S1A1-S2A3-S3A13	10P094>S0A7-S1A1-S2A2-S3A1	Cross line S0	4	79	18	48.1	103.87	2.82843	76	4	4.43	1.85	2.55	45	2.5
19P076>S0A1	10P086>S0A8-S1A1-S2A2-S3A4	13P038B>S0A1-S1A5	Cross line S0	4	79	19	33.86	63.67	2.44949	75	2		1.9	2.07	70	3.33333
19P047>S0A4	10P041>S0A5-S1A1-S2A3-S3A13	10P094>S0A7-S1A1-S2A2-S3A1	Cross line S0	4	79	20	45.41	79.88	2.23607	71	3	8.13	1.93	2.53	82	2.5
G003>F2A3-F3A1-F4A3	G003>F2A3-F3A1	G003>F2A3-F3A1	Selfed parent line S2+	2	80	1	22.39	67.06	2.44949	71	2	7.63	2.84	3.38	78	3.33333
19P084>S0A2	10P094>S0A7-S1A1-S2A1-S3A6	G007>F2A16	Cross line S0	2	80	2				65					10
G003>F2A4-F3A9-F4A2	G003>F2A4-F3A9	G003>F2A4-F3A9	Selfed parent line S2+	2	80	3				70					85
Magnet			Replicated Control	2	80	4	14.9	24.22	1	70	6	5.42	1.91	2.23	85	2.5
19P098>S0A3	G005>F2A3-F3A9	G002>F2A9-F3A7	Cross line S0	2	80	5	21.63	36.63	1.73205	61	2	4	2.04	2.53	69
10P094>S0A7-S1A1-S2A2-S3A9-S4A1	10P094>S0A7-S1A1-S2A2-S3A9	10P094>S0A7-S1A1-S2A2-S3A9	Selfed parent line S2+	2	80	6	35.13	65.95	2.44949	71	3	13.88	3.12	3.71	83	3.33333
10P010>S0A5-S1A1-S2A3-S3A3	10P010>S0A5-S1A1-S2A3	10P010>S0A5-S1A1-S2A3	Selfed parent line S2+	2	80	7				69					30
19P015>S0A2	10P057>S0A5-S1A1-S2A2-S3A7	G005>F2A2-F3A4	Cross line S0	2	80	8				64					77
13P038B>S0A1-S1A11-S2A1	13P038B>S0A1-S1A11	13P038B>S0A1-S1A11	Selfed parent line S2+	2	80	9				70					72
Kaspa			Replicated Control	2	80	10				88					85
19P112>S0A2	G003>F2A4-F3A1	10P049>S0A2-S1A3-S2A4-S3A9	Cross line S0	4	80	11	14.59	25.98	1.73205	65	4	2.13	1.71	2.19	64	2.5
10P094>S0A7-S1A1-S2A1-S3A2-S4A3	10P094>S0A7-S1A1-S2A1-S3A2	10P094>S0A7-S1A1-S2A1-S3A2	Selfed parent line S2+	4	80	12				70					79
G003>F2A1-F3A6-F4A3	G003>F2A1-F3A6	G003>F2A1-F3A6	Selfed parent line S2+	4	80	13	6.21	11.54	1.41421	77	6	3.34	1.89	2.29	89	2.5
CCC7155			Replicated Control	4	80	14			2	78	10				59
19P061>S0A2	G005>F2A2-F3A5	10P094>S0A7-S1A1-S2A1-S3A1	Cross line S0	4	80	15				68					86
13P038B>S0A1-S1A1-S2A2	13P038B>S0A1-S1A1	13P038B>S0A1-S1A1	Selfed parent line S2+	4	80	16	17.05	35.79	1.73205	71	5	9.84	2.14	2.45	47	3.33333
19P025>S0A5	13P046>S0A6-S1A2	10P057>S0A4-S1A2-S2A2-S3A4	Cross line S0	4	80	17	33.02	62.3	2.64575	70	4	7.02	2.06	2.35	55	2
19P057>S0A4	G005>F2A2-F3A6	10P094>S0A7-S1A1-S2A2-S3A11	Cross line S0	4	80	18				71					79
19P098>S0A2	G005>F2A3-F3A9	G002>F2A9-F3A7	Cross line S0	4	80	19	38.25	63.08	2.23607	67	1	16.23	2.51	3.62	67
Dunwa			Replicated Control	4	80	20	36.06	66.89	1	69	8	11.46	2.31	2.94	11	3.33333

## Sheet: Supp Table S2B. Trial data summ
Supplemental Table S2B. Summary of trial minimum, maximum and mean values for traits scored in Cycle 3 field trial comprising 1,600 single plant plots directly sown into the field in a partially replicated trial with 668 cross progeny seed (S0), 612 selfs of the parent plants (S2+) and 320 replicated controls. Some plots did not germinate, and some plants died before trait scoring, resulting in a…
	Abbreviation	No. of observations				Minimum	Maximum	Mean	Standard deviation
Trait (units)		S0	S2+	Controls	Missing values
Single plant grain yield (g)	GY	519	449	197	435	0	118.19	27.57	17.48
Dry biomass (g)	BM	518	448	204	430	0.69	190.08	52.22	31.95
Basal branches (square root of no. of branches)	Br	611	541	264	184	1	4.24	2.03	0.54
Days to flower (days)	DTF	647	586	293	74	55	111	72.12	6.62
Ascochyta blight score (no. of infected nodes)	ABS	612	541	264	183	0	25	5.25	2.87
Stem buckling load (N)	SB	488	412	183	517	0.81	51.01	9.51	5.99
Compressed stem thickness (mm)	CST	495	426	191	488	0.65	4.45	2.24	0.57
Stem diameter (mm)	SD	498	425	193	484	1.34	5.33	2.78	0.57
Early stem angle (deg)	EAngle	656	605	308	31	0	89.8	66.61	20.95
Mean Internode length of first nodes (cm)	IL	494	427	191	488	0.91	10	2.62	0.88
