# Supplementary material for: Accuracy of Selection in Early Generations of Field Pea Breeding Increases by Exploiting the Information Contained in Correlated Traits
Source: Plants (Basel). 2023 Mar 2;12(5):1141. doi: 10.3390/plants12051141 (PMC10005560; doi:10.3390/plants12051141)
Supplement: Supplementary file 1 [file plants-12-01141-s001.zip › Supplemental Table S3 - Cycle 3 univariate models.xlsx]

## Sheet: Sheet1
Supplemental Table S3. Variance components, standard errors (SE) and Z ratio from ASReml-R output (Butler et al. 2018), of univariate analyses of single plant grain yield (GY), dry biomass (BM), square root of basal branches (Br), days to flower (DTF), ascochyta blight score (ABS), stem buckling (SB), compressed stem thickness (CST), stem diameter (SD), early stem angle (EAngle) and internode len…
Variance component	Value	SE	Z ratio
GY univariate model
Fitness
Log-likelihood	-3698.66
AIC	7411.33
BIC	7446.74
Terms
Block	0.169373	7.54511	0.022448
AR1 Í AR1	123.318	37.4459	3.29322
Autocorrelation (range)	0.957027	0.0151755	63.0639
Autocorrelation (row)	0.837227	0.0533704	15.6871
Additive genetic effects	22.7863	8.14725	2.79681
Non-additive genetic effects	103.771	14.6368	7.08975
Residual effects	79.6008	10.9814	7.24866
Narrow-sense heritability	0.110528	0.0370647	2.98203
BM univariate model
Fitness
Log-likelihood	-4355.48
AIC	8724.96
BIC	8760.41
Terms
Block	6.27639e-05	nr	nr
AR1 Í AR1	472.507	124.236	3.80329
Autocorrelation (range)	0.958056	0.0130194	73.5866
Autocorrelation (row)	0.829457	0.0471531	17.5907
Additive genetic effects	77.7931	26.5477	2.93031
Non-additive genetic effects	232.015	46.359	5.00475
Residual effects	279.736	37.2087	7.51803
Narrow-sense heritability	0.131954	0.0415854	3.17309
Br univariate model
Fitness
Log-likelihood	471.824
AIC	-933.648
BIC	-907.374
Terms
Block	8.11751e-08	nr	nr
AR1 Í AR1	0.133064	0.037791	3.52105
Autocorrelation (range)	0.98	nr	nr
Autocorrelation (row)	0.897709	0.0338979	26.4828
Additive genetic effects	0.0774914	0.0144182	5.37455
Residual effects	0.138754	0.00660556	21.0056
Narrow-sense heritability	0.35835	0.0474603	7.55051
DTFa univariate model
Fitness
Log-likelihood	-3147.21
AIC	6302.43
BIC	6323.74
Terms
Block	0.30076	0.284354	1.0577
Additive genetic effects	24.1424	3.89028	6.20583
Non-additive genetic effects	11.0504	1.34374	8.22366
Residual effects	8.45991	0.719375	11.7601
Narrow-sense heritability	0.553056	0.0489887	11.2895
ABS univariate model
Fitness
Log-likelihood	-2048.77
AIC	4107.54
BIC	4133.82
Terms
Block	1.6935e-07	nr	nr
Range	0.248576	0.109649	2.26702
AR1 Í AR1	1.68865	0.728824	2.31696
Autocorrelation (range)	0.98	nr	nr
Autocorrelation (row)	0.98	nr	nr
Additive genetic effects	0.622283	0.161912	3.84335
Residual effects	5.81475	0.239523	24.2764
Narrow-sense heritability	0.0966723	0.0235616	4.10295
SB univariate model
Fitness
Log-likelihood	-2450.04
AIC	4910.08
BIC	4935.02
Terms
Block	8.91042e-07	nr	nr
AR1 Í AR1	1.44927	0.771447	1.87864
Autocorrelation (range)	0.98	nr	nr
Autocorrelation (row)	0.709177	0.262288	2.70381
Additive genetic effects	2.0061	0.706457	2.83966
Residual effects	31.3905	1.46008	21.4992
Narrow-sense heritability	0.060069	0.0205112	2.92859
CST univariate model
Fitness
Log-likelihood	111.099
AIC	-208.198
BIC	-173.107
Terms
Block	0.00287618	0.00344252	0.835489
AR1 Í AR1	0.0269615	0.0154719	1.74261
Autocorrelation (range)	0.154026	0.255857	0.602
Autocorrelation (row)	0.786427	0.164184	4.7899
Additive genetic effects	0.037934	0.0131922	2.87548
Non-additive genetic effects	0.068533	0.0259984	2.63605
Residual effects	0.191155	0.0263082	7.266
Narrow-sense heritability	0.127457	0.0416395	3.06095
SD univariate model
Fitness
Log-likelihood	121.225
AIC	-230.451
BIC	-200.351
Terms
Block	0.00269784	0.00381869	0.706482
AR1 Í AR1	0.0465991	0.016487	2.82642
Autocorrelation (range)	0.744941	0.11013	6.7642
Autocorrelation (row)	0.223218	0.170414	1.30986
Additive genetic effects	0.0401701	0.011552	3.47732
Residual effects	0.227135	0.0182846	12.4222
Narrow-sense heritability	0.150278	0.0397591	3.77971
EAngle univariate model
Fitness
Log-likelihood	-5455.26
AIC	10920.5
BIC	10947.3
Terms
Block	2.15054e-05	nr	nr
AR1 Í AR1	85.5526	40.1028	2.13333
Autocorrelation (range)	0.98	nr	nr
Autocorrelation (row)	0.964529	0.0222122	43.4234
Additive genetic effects	98.7605	21.0521	4.69125
Residual effects	327.057	13.438	24.3382
Narrow-sense heritability	0.231932	0.0406312	5.70821
IL univariate model
Fitness
Log-likelihood	-238.106
AIC	488.212
BIC	518.29
Terms
Block	7.88777e-08	nr	nr
AR1 Í AR1	0.0217941	0.0129107	1.68807
Autocorrelation (range)	0.98	nr	nr
Autocorrelation (row)	0.815045	0.179759	4.53411
Additive genetic effects	0.480964	0.0837642	5.74188
Non-additive genetic effects	0.110355	0.0435815	2.53215
Residual effects	0.307718	0.0337054	9.12961
Narrow-sense heritability	0.534977	0.0536865	9.96485
nr denotes non reported values for non-significant components
a it was not possible to converge the model of DTF when the AR1 Í AR1 structure was added so it was omitted from the final model
