# Supplementary material for: Accuracy of Selection in Early Generations of Field Pea Breeding Increases by Exploiting the Information Contained in Correlated Traits
Source: Plants (Basel). 2023 Mar 2;12(5):1141. doi: 10.3390/plants12051141 (PMC10005560; doi:10.3390/plants12051141)
Supplement: Supplementary file 1 [file plants-12-01141-s001.zip › Supplemental Table S4 - Cycle 3 multivariate models.xlsx]

## Sheet: Supp Table S4A. Base model
Supplemental Table S4A. Variance components, standard errors (SE) and Z ratio from ASReml-R output (Butler et al. 2018) of multivariate analysis of single plant grain yield (GY), dry biomass (BM), square root of basal branches (Br), days to flower (DTF), ascochyta blight score (ABS), stem buckling (SB), compressed stem thickness (CST), stem diameter (SD), early stem angle (EAngle) and internode l…
Variance component	Value	SE	Z ratio
Fitness
Log-likelihood	-19066.9
AIC	38355.9
BIC	39182.5
Trial effects
Block	0.000272022	0.000390269	0.697011
Additive genetic effects
GY	32.0697	9.31659	3.44222
BM	106.78	31.042	3.43987
Br	0.0963528	0.0164701	5.85018
DTF	42.1944	5.3357	7.90794
ABS	0.606866	0.143318	4.2344
SB	1.81757	0.615919	2.95099
CST	0.038813	0.0108793	3.56761
SD	0.0444686	0.0113456	3.91947
EAngle	128.294	22.1165	5.80081
IL	0.646156	0.087818	7.3579
Covariance GY-BM	25.563	13.7763	1.85558
Covariance GY-Br	-0.212157	0.292505	-0.725309
Covariance GY-DTF	-12.0069	6.19437	-1.93837
Covariance GY-ABS	0.203428	0.815771	0.249369
Covariance GY-SB	2.51998	1.78921	1.40843
Covariance GY-CST	0.0925911	0.22621	0.409315
Covariance GY-SD	0.207058	0.233709	0.885968
Covariance GY-EAngle	5.92199	11.0096	0.537894
Covariance GY-IL	-0.71967	0.745274	-0.965646
Covariance BM-Br	1.96133	0.615526	3.18644
Covariance BM-DTF	36.254	11.1938	3.23877
Covariance BM-ABS	-1.1117	1.5008	-0.740738
Covariance BM-SB	7.50923	3.48325	2.15581
Covariance BM-CST	0.297315	0.418566	0.710318
Covariance BM-SD	0.876925	0.449479	1.95098
Covariance BM-EAngle	3.30382	19.6995	0.167711
Covariance BM-IL	-1.18379	1.32659	-0.892355
Covariance Br-DTF	1.43087	0.245188	5.8358
Covariance Br-ABS	-0.127147	0.040587	-3.13269
Covariance Br-SB	-0.0188229	0.0837528	-0.224744
Covariance Br-CST	-0.0073215	0.0101389	-0.72212
Covariance Br-SD	0.0139549	0.0102941	1.35563
Covariance Br-EAngle	1.0592	0.428814	2.47008
Covariance Br-IL	-0.0779266	0.0274907	-2.83465
Covariance DTF-ABS	0.160108	0.778484	0.205666
Covariance DTF-SB	0.984247	1.7509	0.562138
Covariance DTF-CST	0.102346	0.206322	0.496049
Covariance DTF-SD	0.478338	0.205194	2.33116
Covariance DTF-EAngle	25.0744	8.03404	3.12103
Covariance DTF-IL	-2.26629	0.503897	-4.49753
Covariance ABS-SB	0.581316	0.222688	2.61045
Covariance ABS-CST	0.072728	0.02901	2.507
Covariance ABS-SD	0.0491531	0.0290574	1.69158
Covariance ABS-EAngle	1.16183	1.41373	0.821819
Covariance ABS-IL	-0.194106	0.0985705	-1.96921
Covariance SB-CST	0.161088	0.0679975	2.36903
Covariance SB-SD	0.167332	0.0697659	2.39848
Covariance SB-EAngle	-1.17251	3.15677	-0.371428
Covariance SB-IL	-0.0859635	0.218403	-0.3936
Covariance CST-SD	0.0351119	0.0100839	3.48197
Covariance CST-EAngle	0.469626	0.373398	1.25771
Covariance CST-IL	-0.0563466	0.025141	-2.24122
Covariance SD-EAngle	1.22666	0.382969	3.20302
Covariance SD-IL	-0.0987106	0.0252166	-3.91451
Covariance EAngle-IL	-8.20479	1.21413	-6.75773
Residual effects
GY	269.139	11.6523	23.0976
BM	914.023	38.9859	23.445
Br	0.192003	0.00815221	23.5523
DTF	14.6465	0.855625	17.1179
ABS	6.96774	0.270785	25.7317
SB	32.9327	1.46338	22.5046
CST	0.280034	0.0127979	21.8813
SD	0.276107	0.0125216	22.0504
EAngle	349.501	13.6226	25.656
IL	0.391001	0.0220683	17.7177
Covariance GY-BM	438.078	19.966	21.9412
Covariance GY-Br	4.22666	0.24948	16.9419
Covariance GY-DTF	-12.3955	2.27133	-5.45738
Covariance GY-ABS	-0.110979	1.28948	-0.0860648
Covariance GY-SB	19.6975	3.02832	6.50443
Covariance GY-CST	2.11587	0.284309	7.44216
Covariance GY-SD	2.2146	0.282178	7.84823
Covariance GY-EAngle	1.22211	9.51518	0.128438
Covariance GY-IL	1.97571	0.369061	5.35335
Covariance BM-Br	9.30288	0.482451	19.2825
Covariance BM-DTF	-7.3547	4.04244	-1.81937
Covariance BM-ABS	0.178376	2.3443	0.0760895
Covariance BM-SB	43.9838	5.62576	7.81829
Covariance BM-CST	4.84363	0.530145	9.13642
Covariance BM-SD	4.99643	0.526505	9.48982
Covariance BM-EAngle	-42.9014	17.3146	-2.47776
Covariance BM-IL	4.95945	0.684468	7.24571
Covariance Br-DTF	0.0661659	0.0588961	1.12344
Covariance Br-ABS	0.00767055	0.033079	0.231886
Covariance Br-SB	0.382527	0.0814877	4.69429
Covariance Br-CST	0.046021	0.00763853	6.02484
Covariance Br-SD	0.0579255	0.00763029	7.59152
Covariance Br-EAngle	-0.109846	0.243397	-0.451306
Covariance Br-IL	0.0701032	0.0100583	6.96967
Covariance DTF-ABS	0.0592835	0.32614	0.181773
Covariance DTF-SB	0.666797	0.808266	0.824972
Covariance DTF-CST	0.0642407	0.0759988	0.845285
Covariance DTF-SD	0.0835539	0.0747818	1.1173
Covariance DTF-EAngle	0.500268	2.34353	0.213468
Covariance DTF-IL	0.156673	0.102085	1.53473
Covariance ABS-SB	0.200551	0.476178	0.421169
Covariance ABS-CST	0.0163489	0.0438724	0.372647
Covariance ABS-SD	-0.0303647	0.0434955	-0.698111
Covariance ABS-EAngle	1.75137	1.40817	1.24372
Covariance ABS-IL	-0.0938051	0.0575978	-1.62862
Covariance SB-CST	1.77378	0.111942	15.8455
Covariance SB-SD	1.52127	0.107376	14.1677
Covariance SB-EAngle	-1.93407	3.49612	-0.553205
Covariance SB-IL	1.4097	0.133528	10.5574
Covariance CST-SD	0.215511	0.0113212	19.0361
Covariance CST-EAngle	0.0713618	0.324743	0.219748
Covariance CST-IL	0.103965	0.012231	8.50011
Covariance SD-EAngle	-0.197533	0.32096	-0.615445
Covariance SD-IL	0.127973	0.0122238	10.4692
Covariance EAngle-IL	-0.596901	0.428331	-1.39355
Narrow-sense heritability
GY	0.10647	0.0287737	3.70026
BM	0.104604	0.0282654	3.7008
Br	0.334145	0.0413493	8.08104
DTF	0.742325	0.0319321	23.247
ABS	0.0801184	0.0179388	4.46621
SB	0.0523037	0.0172539	3.03142
CST	0.121729	0.031458	3.86957
SD	0.138715	0.0319827	4.3372
EAngle	0.268512	0.036244	7.40844
IL	0.623007	0.0390664	15.9474
Correlation of additive genetic effects
GY-BM	0.436836	0.149131	2.92921
GY-Br	-0.120692	0.169767	-0.710925
GY-DTF	-0.326405	0.153415	-2.1276
GY-ABS	0.0461123	0.185272	0.24889
GY-SB	0.330069	0.208762	1.58107
GY-CST	0.0829914	0.20154	0.411787
GY-SD	0.173388	0.187899	0.92277
GY-EAngle	0.0923247	0.170883	0.540279
GY-IL	-0.158095	0.160702	-0.983773
BM-Br	0.611468	0.106055	5.76557
BM-DTF	0.540111	0.126298	4.27647
BM-ABS	-0.138101	0.181526	-0.760774
BM-SB	0.53902	0.175807	3.06598
BM-CST	0.146044	0.197537	0.739322
BM-SD	0.402429	0.164166	2.45136
BM-EAngle	0.0282272	0.168402	0.167618
BM-IL	-0.142515	0.158313	-0.900209
Br-DTF	0.709643	0.0621171	11.4243
Br-ABS	-0.525807	0.126681	-4.15062
Br-SB	-0.044979	0.201231	-0.223519
Br-CST	-0.119723	0.166024	-0.721122
Br-SD	0.213191	0.146636	1.45388
Br-EAngle	0.301262	0.112647	2.6744
Br-IL	-0.312309	0.101399	-3.07999
DTF-ABS	0.0316402	0.153788	0.205739
DTF-SB	0.112391	0.197886	0.567959
DTF-CST	0.0799751	0.160391	0.498625
DTF-SD	0.349205	0.133186	2.62193
DTF-EAngle	0.340801	0.0973426	3.50105
DTF-IL	-0.43403	0.079217	-5.479
ABS-SB	0.553504	0.171552	3.22645
ABS-CST	0.473878	0.157262	3.01329
ABS-SD	0.299211	0.167959	1.78145
ABS-EAngle	0.131672	0.15797	0.833525
ABS-IL	-0.309973	0.143933	-2.15359
SB-CST	0.606498	0.150732	4.02368
SB-SD	0.588583	0.152145	3.86856
SB-EAngle	-0.0767838	0.205098	-0.374375
SB-IL	-0.0793232	0.203108	-0.390547
CST-SD	0.845159	0.0616703	13.7045
CST-EAngle	0.210456	0.163592	1.28647
CST-IL	-0.355803	0.150936	-2.35732
SD-EAngle	0.513563	0.128823	3.98658
SD-IL	-0.582329	0.118991	-4.8939
EAngle-IL	-0.901148	0.0333929	-26.9863
Correlation of residual effects
GY-BM	0.883252	0.00710151	124.375
GY-Br	0.58797	0.0213792	27.5019
GY-DTF	-0.197428	0.0343911	-5.74067
GY-ABS	-0.00256275	0.0297758	-0.0860684
GY-SB	0.209223	0.0301705	6.93468
GY-CST	0.243722	0.030257	8.05509
GY-SD	0.256902	0.0298391	8.60959
GY-EAngle	0.00398473	0.0310236	0.128442
GY-IL	0.192596	0.0347457	5.54301
BM-Br	0.702239	0.0161918	43.37
BM-DTF	-0.0635653	0.0350239	-1.81491
BM-ABS	0.00223518	0.0293768	0.0760867
BM-SB	0.253513	0.0294263	8.61519
BM-CST	0.302752	0.0291403	10.3895
BM-SD	0.314516	0.0286858	10.9642
BM-EAngle	-0.0759046	0.0303949	-2.49728
BM-IL	0.262341	0.0334768	7.8365
Br-DTF	0.0394561	0.0347378	1.13582
Br-ABS	0.00663173	0.0286072	0.23182
Br-SB	0.152123	0.0314505	4.8369
Br-CST	0.198471	0.0314228	6.31614
Br-SD	0.251581	0.0304633	8.25848
Br-EAngle	-0.0134094	0.0297115	-0.451318
Br-IL	0.255856	0.034783	7.35578
DTF-ABS	0.00586841	0.0322834	0.181778
DTF-SB	0.0303608	0.0367607	0.825903
DTF-CST	0.0317203	0.037484	0.846236
DTF-SD	0.0415491	0.0370419	1.12168
DTF-EAngle	0.00699217	0.0327345	0.213602
DTF-IL	0.0654695	0.04299	1.5229
ABS-SB	0.0132393	0.0314223	0.421335
ABS-CST	0.0117041	0.0313953	0.372798
ABS-SD	-0.0218919	0.0313419	-0.698488
ABS-EAngle	0.0354902	0.0284839	1.24597
ABS-IL	-0.0568318	0.0346898	-1.63828
SB-CST	0.584091	0.0213535	27.3534
SB-SD	0.504493	0.0239142	21.096
SB-EAngle	-0.0180274	0.0325695	-0.553506
SB-IL	0.392848	0.0306129	12.8328
CST-SD	0.775042	0.0128499	60.3151
CST-EAngle	0.00721333	0.0328217	0.219773
CST-IL	0.314191	0.0332074	9.46149
SD-EAngle	-0.0201084	0.0326769	-0.615369
SD-IL	0.389486	0.0316753	12.2962
EAngle-IL	-0.0510609	0.0362111	-1.41009
nr denotes non reported values for non-significant components

## Sheet: Supp Table S4B. Optimized model
Supplemental Table 4B. Variance components, standard errors (SE) and Z ratio from ASReml output (Gilmour et al. 2021) of optimized multivariate analysis of single plant grain yield (GY), dry biomass (BM), square root of basal branches (Br), days to flower (DTF), ascochyta blight score (ABS), stem buckling (SB), compressed stem thickness (CST), stem diameter (SD), early stem angle (EAngle) and int…
Variance component	Value	SE	Z ratio
Fitness
Log-likelihood	-18923.9
AIC	38103.8
BIC	39057
Trial effects
Block	0.000645279	0.000733272	0.88
GY AR1 Í AR1	2.17289	1.42019	1.53
Autocorrelation (range)	0.915031	0.0916865	9.98
Autocorrelation (row)	0.914807	0.0926856	9.87
BM AR1 Í AR1	93.9523	36.5573	2.57
Autocorrelation (range)	0.1	nr	nr
Autocorrelation (row)	0.1	nr	nr
Br AR1 Í AR1	0.0186482	0.00593892	3.14
Autocorrelation (range)	0.536348	nr	nr
Autocorrelation (row)	0.0687807	0.152846	0.45
ABS AR1 Í AR1	1.91787	0.816115	2.35
Autocorrelation (range)	0.951007	0.0252659	37.64
Autocorrelation (row)	0.98	nr	nr
EAngle AR1 Í AR1	200.733	63.1236	3.18
Autocorrelation (range)	0.1	nr	nr
Autocorrelation (row)	0.1	nr	nr
Additive genetic effects
GY	35.9039	10.229	3.51
BM	99.4318	29.2446	3.4
Br	0.0916152	0.0156875	5.84
DTF	32.2194	4.49992	7.16
ABS	0.60622	0.139361	4.35
SB	1.81142	0.614041	2.95
CST	0.0373165	0.0104236	3.58
SD	0.0437596	0.0111917	3.91
EAngle	125.043	21.522	5.81
IL	0.622548	0.0852805	7.3
Covariance GY-BM	27.7785	14.1008	1.97
Covariance GY-Br	-0.245562	0.295858	-0.83
Covariance GY-DTF	-11.2871	5.61547	-2.01
Covariance GY-ABS	0.0789868	0.877631	0.09
Covariance GY-SB	2.83165	1.90044	1.49
Covariance GY-CST	0.147954	0.234848	0.63
Covariance GY-SD	0.280705	0.246232	1.14
Covariance GY-EAngle	8.40824	11.211	0.75
Covariance GY-IL	-0.772126	0.749637	-1.03
Covariance BM-Br	1.81913	0.581192	3.13
Covariance BM-DTF	30.2175	9.59286	3.15
Covariance BM-ABS	-1.28069	1.43898	-0.89
Covariance BM-SB	7.10648	3.368	2.11
Covariance BM-CST	0.296313	0.400423	0.74
Covariance BM-SD	0.801297	0.433134	1.85
Covariance BM-EAngle	0.829412	20.7353	0.04
Covariance BM-IL	-1.07041	1.2743	-0.84
Covariance Br-DTF	1.21616	0.214113	5.68
Covariance Br-ABS	-0.12538	0.0388173	-3.23
Covariance Br-SB	-0.0236448	0.0815338	-0.29
Covariance Br-CST	-0.00833111	0.00968734	-0.86
Covariance Br-SD	0.0113685	0.00997237	1.14
Covariance Br-EAngle	0.957014	0.414292	2.31
Covariance Br-IL	-0.0699156	0.0264832	-2.64
Covariance DTF-ABS	0.13702	0.652476	0.21
Covariance DTF-SB	0.757447	1.51489	0.5
Covariance DTF-CST	0.105945	0.176575	0.6
Covariance DTF-SD	0.392029	0.17983	2.18
Covariance DTF-EAngle	18.6891	6.99966	2.67
Covariance DTF-IL	-1.83189	0.443557	-4.13
Covariance ABS-SB	0.5817	0.218684	2.66
Covariance ABS-CST	0.0759391	0.0279188	2.72
Covariance ABS-SD	0.054647	0.0283145	1.93
Covariance ABS-EAngle	1.2299	1.35154	0.91
Covariance ABS-IL	-0.196365	0.0939545	-2.09
Covariance SB-CST	0.161198	0.0666107	2.42
Covariance SB-SD	0.166735	0.0691846	2.41
Covariance SB-EAngle	-1.24618	3.11545	-0.4
Covariance SB-IL	-0.106459	0.212918	-0.5
Covariance CST-SD	0.0349267	0.00989425	3.53
Covariance CST-EAngle	0.455529	0.361531	1.26
Covariance CST-IL	-0.0584786	0.0241647	-2.42
Covariance SD-EAngle	1.20069	0.376392	3.19
Covariance SD-IL	-0.0986098	0.0246524	-4
Covariance EAngle-IL	-7.93131	1.18025	-6.72
Non-additive genetic effects
GY	18.7839	4.61521	4.07
DTF	7.51118	1.19796	6.27
Residual effects
GY	245.695	12.1571	20.21
BM	797.445	54.5448	14.62
Br	0.170413	0.0095416	17.86
DTF	9.99661	0.820066	12.19
ABS	5.90155	0.242363	24.35
SB	32.9592	1.46485	22.5
CST	0.281203	0.0128286	21.92
SD	0.276121	0.0125225	22.05
EAngle	146.149	62.4568	2.34
IL	0.393643	0.02209	17.82
Covariance GY-BM	427.664	19.7444	21.66
Covariance GY-Br	4.14223	0.246415	16.81
Covariance GY-DTF	-11.9973	2.16168	-5.55
Covariance GY-ABS	-3.66625	1.25988	-2.91
Covariance GY-SB	19.2595	2.99526	6.43
Covariance GY-CST	2.08016	0.281864	7.38
Covariance GY-SD	2.18111	0.279271	7.81
Covariance GY-EAngle	2.68433	9.58689	0.28
Covariance GY-IL	1.95513	0.364763	5.36
Covariance BM-Br	9.03073	0.476053	18.97
Covariance BM-DTF	-7.89497	3.83251	-2.06
Covariance BM-ABS	-6.17183	2.32899	-2.65
Covariance BM-SB	43.5822	5.55187	7.85
Covariance BM-CST	4.78274	0.524423	9.12
Covariance BM-SD	4.92802	0.519833	9.48
Covariance BM-EAngle	-27.2671	17.2577	-1.58
Covariance BM-IL	4.88676	0.6759	7.23
Covariance Br-DTF	0.0621534	0.055003	1.13
Covariance Br-ABS	-0.0540077	0.0317692	-1.7
Covariance Br-SB	0.374946	0.0804605	4.66
Covariance Br-CST	0.0458527	0.00755399	6.07
Covariance Br-SD	0.0569883	0.00753813	7.56
Covariance Br-EAngle	0.0358271	0.238847	0.15
Covariance Br-IL	0.0673765	0.00993754	6.78
Covariance DTF-ABS	-0.0707899	0.294958	-0.24
Covariance DTF-SB	0.751371	0.790917	0.95
Covariance DTF-CST	0.0550729	0.0734305	0.75
Covariance DTF-SD	0.0872915	0.0721417	1.21
Covariance DTF-EAngle	2.65775	2.19649	1.21
Covariance DTF-IL	0.0990589	0.0971166	1.02
Covariance ABS-SB	-0.138415	0.4465	-0.31
Covariance ABS-CST	-0.0331521	0.0414401	-0.8
Covariance ABS-SD	-0.0713772	0.0410214	-1.74
Covariance ABS-EAngle	0.902654	1.32743	0.68
Covariance ABS-IL	-0.136898	0.0543246	-2.52
Covariance SB-CST	1.77762	0.112153	15.85
Covariance SB-SD	1.52332	0.107503	14.17
Covariance SB-EAngle	-1.71016	3.49012	-0.49
Covariance SB-IL	1.41863	0.133707	10.61
Covariance CST-SD	0.215763	0.011338	19.03
Covariance CST-EAngle	0.0905798	0.323499	0.28
Covariance CST-IL	0.104863	0.0122504	8.56
Covariance SD-EAngle	-0.13251	0.323195	-0.41
Covariance SD-IL	0.128375	0.0122378	10.49
Covariance EAngle-IL	-0.529965	0.427391	-1.24
Narrow-sense heritability
GY	0.1195	0.0313	3.81789
BM	0.1109	0.0306	3.62418
Br	0.3496	0.0434	8.0553
DTF	0.6479	0.0404	16.0371
ABS	0.0932	0.0201	4.63682
SB	0.0521	0.0172	3.02907
CST	0.1172	0.0303	3.86799
SD	0.1368	0.0317	4.31546
EAngle	0.4611	0.1166	3.95455
IL	0.6126	0.0397	15.4307
Correlation of additive genetic effects
GY-BM	0.4649	0.1433	3.24424
GY-Br	-0.1354	0.167	-0.810778
GY-DTF	-0.3319	0.1489	-2.22901
GY-ABS	0.0169	0.1814	0.0931643
GY-SB	0.3511	0.2069	1.69696
GY-CST	0.1278	0.1988	0.642857
GY-SD	0.2239	0.1836	1.2195
GY-EAngle	0.1255	0.1662	0.755114
GY-IL	-0.1633	0.1563	-1.04479
BM-Br	0.6027	0.1081	5.57539
BM-DTF	0.5339	0.1298	4.11325
BM-ABS	-0.165	0.1764	-0.935374
BM-SB	0.5295	0.1775	2.9831
BM-CST	0.1538	0.198	0.776768
BM-SD	0.3841	0.1674	2.2945
BM-EAngle	0.0074	0.1701	0.0435038
BM-IL	-0.1361	0.1601	-0.850094
Br-DTF	0.7079	0.0641	11.0437
Br-ABS	-0.532	0.1203	-4.42228
Br-SB	-0.058	0.1998	-0.29029
Br-CST	-0.1425	0.1648	-0.864684
Br-SD	0.1795	0.1485	1.20875
Br-EAngle	0.2828	0.1136	2.48944
Br-IL	-0.2928	0.1031	-2.83996
DTF-ABS	0.031	0.1493	0.207636
DTF-SB	0.0991	0.1975	0.501772
DTF-CST	0.0966	0.1602	0.602996
DTF-SD	0.3302	0.1363	2.4226
DTF-EAngle	0.2944	0.1007	2.92354
DTF-IL	-0.409	0.0828	-4.93961
ABS-SB	0.5551	0.1677	3.31008
ABS-CST	0.5049	0.1503	3.35928
ABS-SD	0.3355	0.162	2.07099
ABS-EAngle	0.1413	0.1535	0.920521
ABS-IL	-0.3196	0.1392	-2.29598
SB-CST	0.62	0.1473	4.2091
SB-SD	0.5922	0.1514	3.91149
SB-EAngle	-0.0828	0.2039	-0.406081
SB-IL	-0.1003	0.2014	-0.498014
CST-SD	0.8643	0.0557	15.5171
CST-EAngle	0.2109	0.1634	1.2907
CST-IL	-0.3837	0.1485	-2.58384
SD-EAngle	0.5133	0.1285	3.99455
SD-IL	-0.5974	0.1171	-5.10162
EAngle-IL	-0.8989	0.0336	-26.753
Correlation of residual effects
GY-BM	0.9662	0.0227	42.5639
GY-Br	0.6402	0.0242	26.4545
GY-DTF	-0.2421	0.0413	-5.86199
GY-ABS	-0.0963	0.0327	-2.94495
GY-SB	0.214	0.0312	6.85897
GY-CST	0.2503	0.0313	7.99681
GY-SD	0.2648	0.0308	8.5974
GY-EAngle	0.0142	0.0502	0.282869
GY-IL	0.1988	0.0357	5.56863
BM-Br	0.7747	0.0246	31.4919
BM-DTF	-0.0884	0.0431	-2.05104
BM-ABS	-0.09	0.0337	-2.67062
BM-SB	0.2688	0.0315	8.53333
BM-CST	0.3194	0.0313	10.2045
BM-SD	0.3321	0.0309	10.7476
BM-EAngle	-0.0799	0.0517	-1.54545
BM-IL	0.2758	0.0356	7.74719
Br-DTF	0.0476	0.0418	1.13876
Br-ABS	-0.0539	0.0315	-1.71111
Br-SB	0.1582	0.033	4.79394
Br-CST	0.2095	0.033	6.34848
Br-SD	0.2627	0.0321	8.1838
Br-EAngle	0.0072	0.0483	0.149068
Br-IL	0.2601	0.0365	7.12603
DTF-ABS	-0.0092	0.0383	-0.240209
DTF-SB	0.0414	0.0433	0.95612
DTF-CST	0.0328	0.044	0.745455
DTF-SD	0.0525	0.0433	1.21247
DTF-EAngle	0.0695	0.0594	1.17003
DTF-IL	0.0499	0.0489	1.02045
ABS-SB	-0.0099	0.0323	-0.306502
ABS-CST	-0.0257	0.0321	-0.800623
ABS-SD	-0.0559	0.0321	-1.74143
ABS-EAngle	0.0307	0.0453	0.677704
ABS-IL	-0.0898	0.0353	-2.54391
SB-CST	0.5839	0.0213	27.4131
SB-SD	0.505	0.0239	21.1297
SB-EAngle	-0.0246	0.0504	-0.488095
SB-IL	0.3938	0.0305	12.9115
CST-SD	0.7743	0.0128	60.4922
CST-EAngle	0.0141	0.0506	0.278656
CST-IL	0.3152	0.033	9.55152
SD-EAngle	-0.0209	0.0505	-0.413861
SD-IL	0.3894	0.0316	12.3228
EAngle-IL	-0.0699	0.0569	-1.22847
nr denotes non reported values for non-significant components
